# Supplementary material for: Low-abundance populations distinguish microbiome performance in plant cell wall deconstruction
Source: Microbiome. 2022 Oct 25;10:183. doi: 10.1186/s40168-022-01377-x (PMC9594917; doi:10.1186/s40168-022-01377-x)
Supplement: Supplementary file 3 — Additional file 2: Supplementary Table S1. MG_FC_annotations. Table with data for contigs, predicted genes, and feature count values for genes in the metagenomes. MG_metadata. Metadata for sequenced metagenomes. MT_FC_annotations. Table with data for contigs, predicted genes, and feature count values for genes in the metatranscriptomes. MT_metadata. Metadata for sequenced metatranscriptomes. [file 40168_2022_1377_MOESM2_ESM.xlsx]

## Sheet: Descriptions
Supplementary Tables
MG_FC_annotations	Table with data for contigs, predicted genes, and feature count values for genes in the metagenomes.
MG_metadata	Metadata for sequenced metagenomes.
MT_FC_annotations	Table with data for contigs, predicted genes, and feature count values for genes in the metatranscriptomes.
MT_metadata	Metadata for sequenced metatranscriptomes.

## Sheet: MG_FC_annotations
contig	gene	genome.bin	Start	End	Strand	Length	completeness	contamination	dbCAN	IMG_annotation	P4_Day56_Rep1_MG	P4_Day56_Rep2_MG	P4_Day56_Rep3_MG	WT_Day14_1_MG	WT_Day14_2_MG	WT_Day14_3_MG	WT_Day14_4_MG	WT_Day14_5_MG	WT_Day14_6_MG	WT_Day14_7_MG	WT_Day14_8_MG	WT_Day14_9_MG	SM_Day14_1_MG	SM_Day14_2_MG	SM_Day14_3_MG	SM_Day14_4_MG	SM_Day14_5_MG	SM_Day14_6_MG	SM_Day14_7_MG	SM_Day14_8_MG	SM_Day14_9_MG
Ga0373398_000001	Ga0373398_000001_1000100_1000891	Actinopolymorpha.bin90	1000100	1000891	-	792	98.24	4.71	#N/A	electron transfer flavoprotein beta subunit	0	67	487	0	0	0	37	134	68	1002	354	428	0	0	0	16	7	23	859	571	618
Ga0373398_000001	Ga0373398_000001_1001105_1001956	Actinopolymorpha.bin90	1001105	1001956	-	852	98.24	4.71	#N/A	sugar phosphate isomerase/epimerase	0	57	601	0	0	0	54	151	70	1047	509	476	0	0	0	24	7	4	874	599	671
Ga0373398_000001	Ga0373398_000001_1002096_1002920	Actinopolymorpha.bin90	1002096	1002920	+	825	98.24	4.71	#N/A	SAM-dependent methyltransferase	0	42	380	0	0	0	32	81	23	736	345	315	0	0	0	8	5	8	569	420	527
Ga0373398_000001	Ga0373398_000001_1003259_1003951	Actinopolymorpha.bin90	1003259	1003951	-	693	98.24	4.71	#N/A	murein DD-endopeptidase MepM/ murein hydrolase activator NlpD	0	30	469	0	0	0	34	109	50	813	389	398	0	0	0	12	5	4	683	470	521
Ga0373398_000001	Ga0373398_000001_1004405_1004824	Actinopolymorpha.bin90	1004405	1004824	+	420	98.24	4.71	#N/A	predicted transcriptional regulator	0	25	204	0	0	0	12	54	16	464	175	199	0	0	0	5	1	7	368	262	356
Ga0373398_000001	Ga0373398_000001_1004859_1005518	Actinopolymorpha.bin90	1004859	1005518	-	660	98.24	4.71	#N/A	acetyltransferase-like isoleucine patch superfamily enzyme	0	45	393	0	0	0	27	95	46	753	313	315	0	0	0	18	7	8	635	409	505
Ga0373398_000001	Ga0373398_000001_1005718_1005918	Actinopolymorpha.bin90	1005718	1005918	-	201	98.24	4.71	#N/A	CspA family cold shock protein	0	21	179	0	0	0	9	39	18	348	145	141	0	0	0	19	2	1	308	204	255
Ga0373398_000001	Ga0373398_000001_100607_101605	Actinopolymorpha.bin90	100607	101605	+	999	98.24	4.71	GH109.hmm	predicted dehydrogenase	0	75	629	0	0	0	65	133	40	1072	418	524	0	0	0	24	7	9	936	600	743
Ga0373398_000001	Ga0373398_000001_1006277_1007233	Actinopolymorpha.bin90	1006277	1007233	-	957	98.24	4.71	#N/A	ubiquinone/menaquinone biosynthesis C-methylase UbiE	0	39	608	0	0	0	63	118	47	1183	441	486	0	0	0	29	9	9	903	608	756
Ga0373398_000001	Ga0373398_000001_1007297_1008163	Actinopolymorpha.bin90	1007297	1008163	-	867	98.24	4.71	#N/A	enoyl-CoA hydratase/carnithine racemase	0	47	510	0	0	0	54	119	47	979	383	398	0	0	0	29	16	2	774	626	719
Ga0373398_000001	Ga0373398_000001_1008475_1009557	Actinopolymorpha.bin90	1008475	1009557	+	1083	98.24	4.71	#N/A	S-(hydroxymethyl)mycothiol dehydrogenase	0	77	701	0	0	0	66	138	44	1099	500	495	0	0	0	27	9	18	999	652	839
Ga0373398_000001	Ga0373398_000001_1009557_1010237	Actinopolymorpha.bin90	1009557	1010237	+	681	98.24	4.71	#N/A	glyoxylase-like metal-dependent hydrolase (beta-lactamase superfamily II)	0	43	336	0	0	0	26	89	36	765	339	349	0	0	0	18	15	14	629	410	476
Ga0373398_000001	Ga0373398_000001_1010427_1011521	Actinopolymorpha.bin90	1010427	1011521	+	1095	98.24	4.71	#N/A	ABC-2 type transport system ATP-binding protein	0	66	624	0	0	0	52	111	35	1292	506	513	0	0	0	34	9	15	1053	675	899
Ga0373398_000001	Ga0373398_000001_1011586_1012722	Actinopolymorpha.bin90	1011586	1012722	+	1137	98.24	4.71	GT4.hmm	alpha-1,3-rhamnosyl/mannosyltransferase	0	0	556	0	0	0	0	0	0	1177	430	429	0	0	0	0	0	0	1070	627	745
Ga0373398_000001	Ga0373398_000001_1012719_1013534	Actinopolymorpha.bin90	1012719	1013534	+	816	98.24	4.71	#N/A	ABC-type uncharacterized transport system permease subunit	0	0	452	0	0	0	0	0	0	750	313	389	0	0	0	0	0	0	689	457	511
Ga0373398_000001	Ga0373398_000001_1013571_1014341	Actinopolymorpha.bin90	1013571	1014341	+	771	98.24	4.71	#N/A	ABC-2 type transport system permease protein	0	0	402	0	0	0	0	0	0	771	306	294	0	0	0	0	0	0	639	437	538
Ga0373398_000001	Ga0373398_000001_1014752_1015213	Actinopolymorpha.bin90	1014752	1015213	+	462	98.24	4.71	#N/A	DNA-binding transcriptional MerR regulator	0	13	374	0	0	0	24	54	31	528	244	275	0	0	0	8	3	10	477	286	387
Ga0373398_000001	Ga0373398_000001_1015595_1016320	Actinopolymorpha.bin90	1015595	1016320	+	726	98.24	4.71	#N/A	aryl-alcohol dehydrogenase-like predicted oxidoreductase	0	61	468	0	0	0	35	84	45	793	298	361	0	0	0	21	4	8	577	378	568
Ga0373398_000001	Ga0373398_000001_101645_102640	Actinopolymorpha.bin90	101645	102640	+	996	98.24	4.71	GH109.hmm	predicted dehydrogenase	0	51	606	0	0	0	72	114	40	1200	450	494	0	0	0	29	5	25	944	628	812
Ga0373398_000001	Ga0373398_000001_1017595_1018170	Actinopolymorpha.bin90	1017595	1018170	-	576	98.24	4.71	#N/A	RNA polymerase sigma-70 factor (sigma-E family)	0	30	361	0	0	0	44	67	26	649	290	278	0	0	0	14	3	5	503	385	463
Ga0373398_000001	Ga0373398_000001_1018288_1018959	Actinopolymorpha.bin90	1018288	1018959	-	672	98.24	4.71	#N/A	AcrR family transcriptional regulator	0	56	460	0	0	0	35	87	32	845	309	369	0	0	0	10	18	4	731	442	560
Ga0373398_000001	Ga0373398_000001_1019062_1020378	Actinopolymorpha.bin90	1019062	1020378	+	1317	98.24	4.71	GT1.hmm	UDP:flavonoid glycosyltransferase YjiC (YdhE family)	0	87	749	0	0	0	85	189	77	1457	571	658	0	0	0	33	15	24	1175	714	953
Ga0373398_000001	Ga0373398_000001_1020418_1021098	Actinopolymorpha.bin90	1020418	1021098	-	681	98.24	4.71	#N/A	DNA-binding GntR family transcriptional regulator	0	20	421	0	0	0	41	119	32	767	279	364	0	0	0	16	3	14	717	452	590
Ga0373398_000001	Ga0373398_000001_1021350_1023074	Actinopolymorpha.bin90	1021350	1023074	+	1725	98.24	4.71	GH39.hmm	xylan 1,4-beta-xylosidase	0	105	1019	0	0	0	109	240	103	1844	783	798	0	0	0	34	25	11	1648	1078	1388
Ga0373398_000001	Ga0373398_000001_1023139_1024074	Actinopolymorpha.bin90	1023139	1024074	+	936	98.24	4.71	#N/A	multiple sugar transport system permease protein	0	47	451	0	0	0	34	97	37	700	268	279	0	0	0	22	4	9	629	419	524
Ga0373398_000001	Ga0373398_000001_1024071_1024952	Actinopolymorpha.bin90	1024071	1024952	+	882	98.24	4.71	#N/A	raffinose/stachyose/melibiose transport system permease protein	0	38	380	0	0	0	38	85	6	682	274	341	0	0	0	28	3	6	628	397	554
Ga0373398_000001	Ga0373398_000001_1025000_1026445	Actinopolymorpha.bin90	1025000	1026445	+	1446	98.24	4.71	#N/A	ABC-type glycerol-3-phosphate transport system substrate-binding protein	0	85	654	0	0	0	46	160	67	1244	456	626	0	0	0	19	10	13	1029	616	859
Ga0373398_000001	Ga0373398_000001_1026405_1027721	Actinopolymorpha.bin90	1026405	1027721	-	1317	98.24	4.71	#N/A	fucose permease	0	70	766	0	0	0	65	157	72	1362	607	673	0	0	0	34	8	13	1227	788	934
Ga0373398_000001	Ga0373398_000001_102739_105417	Actinopolymorpha.bin90	102739	105417	-	2679	98.24	4.71	#N/A	acyl-CoA synthetase (NDP forming)/RimJ/RimL family protein N-acetyltransferase	0	162	1764	0	0	0	182	323	116	2991	1307	1398	0	0	0	64	32	42	2614	1658	2190
Ga0373398_000001	Ga0373398_000001_1028470_1031676	Actinopolymorpha.bin90	1028470	1031676	+	3207	98.24	4.71	GH67.hmm	alpha-glucuronidase	0	175	1824	0	0	0	156	447	230	3548	1414	1378	0	0	0	66	37	52	2761	1912	2324
Ga0373398_000001	Ga0373398_000001_1031723_1032643	Actinopolymorpha.bin90	1031723	1032643	-	921	98.24	4.71	#N/A	gluconolactonase	0	76	516	0	0	0	44	118	49	1003	468	461	0	0	0	12	16	22	871	545	729
Ga0373398_000001	Ga0373398_000001_1033185_1034756	Actinopolymorpha.bin90	1033185	1034756	+	1572	98.24	4.71	#N/A	pantoate--beta-alanine ligase	0	108	980	0	0	0	105	203	74	1984	712	832	0	0	0	36	6	17	1579	963	1298
Ga0373398_000001	Ga0373398_000001_1034759_1035190	Actinopolymorpha.bin90	1034759	1035190	+	432	98.24	4.71	#N/A	aspartate 1-decarboxylase	0	13	142	0	0	0	7	46	6	273	110	97	0	0	0	8	1	2	218	152	175
Ga0373398_000001	Ga0373398_000001_1035187_1036068	Actinopolymorpha.bin90	1035187	1036068	+	882	98.24	4.71	#N/A	3-methyl-2-oxobutanoate hydroxymethyltransferase	0	65	496	0	0	0	52	96	49	901	395	427	0	0	0	17	4	15	703	584	661
Ga0373398_000001	Ga0373398_000001_1036108_1036710	Actinopolymorpha.bin90	1036108	1036710	-	603	98.24	4.71	#N/A	AcrR family transcriptional regulator	0	36	341	0	0	0	21	40	32	569	225	231	0	0	0	10	9	14	554	334	376
Ga0373398_000001	Ga0373398_000001_1036716_1037684	Actinopolymorpha.bin90	1036716	1037684	-	969	98.24	4.71	#N/A	hypothetical protein	0	46	565	0	0	0	45	133	52	951	495	467	0	0	0	22	9	18	853	584	778
Ga0373398_000001	Ga0373398_000001_1038160_1040259	Actinopolymorpha.bin90	1038160	1040259	+	2100	98.24	4.71	#N/A	signal transduction histidine kinase	0	163	1368	0	0	0	153	326	119	2453	1024	1149	0	0	0	65	42	32	2138	1456	1847
Ga0373398_000001	Ga0373398_000001_1040513_1042456	Actinopolymorpha.bin90	1040513	1042456	+	1944	98.24	4.71	GH13_11.hmm	glycogen operon protein	0	102	1230	0	0	0	120	247	90	2052	878	985	0	0	0	55	13	24	1878	1129	1683
Ga0373398_000001	Ga0373398_000001_10422_11459	Actinopolymorpha.bin90	10422	11459	-	1038	98.24	4.71	#N/A	N-acetyl-gamma-glutamyl-phosphate reductase	0	79	609	0	0	0	63	134	43	1039	405	448	0	0	0	17	3	6	897	523	795
Ga0373398_000001	Ga0373398_000001_1042633_1043178	Actinopolymorpha.bin90	1042633	1043178	+	546	98.24	4.71	#N/A	GNAT superfamily N-acetyltransferase	0	44	393	0	0	0	42	63	38	737	292	321	0	0	0	16	0	1	693	389	611
Ga0373398_000001	Ga0373398_000001_1043316_1043735	Actinopolymorpha.bin90	1043316	1043735	+	420	98.24	4.71	#N/A	L-fucose mutarotase	0	36	294	0	0	0	40	87	29	549	257	296	0	0	0	17	4	0	496	306	426
Ga0373398_000001	Ga0373398_000001_1044042_1044248	Actinopolymorpha.bin90	1044042	1044248	+	207	98.24	4.71	#N/A	D-arabinose 1-dehydrogenase-like Zn-dependent alcohol dehydrogenase	0	23	224	0	0	0	22	50	24	348	159	192	0	0	0	3	4	1	352	222	239
Ga0373398_000001	Ga0373398_000001_1044475_1045053	Actinopolymorpha.bin90	1044475	1045053	+	579	98.24	4.71	#N/A	D-arabinose 1-dehydrogenase-like Zn-dependent alcohol dehydrogenase	0	48	318	0	0	0	30	106	30	586	259	298	0	0	0	14	11	8	447	346	428
Ga0373398_000001	Ga0373398_000001_1045202_1046512	Actinopolymorpha.bin90	1045202	1046512	-	1311	98.24	4.71	#N/A	ATP-dependent Clp protease ATP-binding subunit ClpX	0	102	791	0	0	0	79	171	61	1617	554	713	0	0	0	36	20	15	1233	938	1001
Ga0373398_000001	Ga0373398_000001_1046804_1047484	Actinopolymorpha.bin90	1046804	1047484	-	681	98.24	4.71	#N/A	ATP-dependent Clp protease protease subunit	0	43	444	0	0	0	58	86	39	769	337	335	0	0	0	11	8	10	654	386	486
Ga0373398_000001	Ga0373398_000001_1047514_1048131	Actinopolymorpha.bin90	1047514	1048131	-	618	98.24	4.71	#N/A	ATP-dependent Clp protease protease subunit	0	37	398	0	0	0	46	86	39	669	297	353	0	0	0	24	3	3	577	367	476
Ga0373398_000001	Ga0373398_000001_1048473_1049873	Actinopolymorpha.bin90	1048473	1049873	-	1401	98.24	4.71	#N/A	trigger factor	0	101	839	0	0	0	87	141	63	1565	627	656	0	0	0	20	21	3	1265	846	1130
Ga0373398_000001	Ga0373398_000001_1051075_1051659	Actinopolymorpha.bin90	1051075	1051659	+	585	98.24	4.71	#N/A	hypothetical protein	0	36	384	0	0	0	28	76	23	703	276	230	0	0	0	19	6	2	622	337	478
Ga0373398_000001	Ga0373398_000001_1052301_1053086	Actinopolymorpha.bin90	1052301	1053086	-	786	98.24	4.71	#N/A	AraC-like DNA-binding protein	0	36	510	0	0	0	33	90	38	918	391	362	0	0	0	11	12	10	802	480	654
Ga0373398_000001	Ga0373398_000001_1053076_1053672	Actinopolymorpha.bin90	1053076	1053672	+	597	98.24	4.71	#N/A	uncharacterized glyoxalase superfamily protein PhnB	0	32	427	0	0	0	32	83	58	728	326	341	0	0	0	20	18	17	626	484	574
Ga0373398_000001	Ga0373398_000001_1054673_1055542	Actinopolymorpha.bin90	1054673	1055542	+	870	98.24	4.71	GH25.hmm	GH25 family lysozyme M1 (1,4-beta-N-acetylmuramidase)	0	67	523	0	0	0	51	86	50	956	453	423	0	0	0	14	11	8	854	537	692
Ga0373398_000001	Ga0373398_000001_1055767_1056318	Actinopolymorpha.bin90	1055767	1056318	+	552	98.24	4.71	#N/A	N-acetyl-anhydromuramyl-L-alanine amidase AmpD	0	36	351	0	0	0	36	63	12	658	227	240	0	0	0	7	6	4	471	277	442
Ga0373398_000001	Ga0373398_000001_1056346_1057248	Actinopolymorpha.bin90	1056346	1057248	-	903	98.24	4.71	#N/A	hypothetical protein	0	41	537	0	0	0	56	113	56	928	389	446	0	0	0	17	9	4	884	530	622
Ga0373398_000001	Ga0373398_000001_1057775_1058980	Actinopolymorpha.bin90	1057775	1058980	+	1206	98.24	4.71	CE7.hmm	pimeloyl-ACP methyl ester carboxylesterase	0	81	700	0	0	0	46	136	49	1370	472	594	0	0	0	23	10	28	1132	692	846
Ga0373398_000001	Ga0373398_000001_1059038_1060216	Actinopolymorpha.bin90	1059038	1060216	+	1179	98.24	4.71	#N/A	glycine/D-amino acid oxidase-like deaminating enzyme	0	80	723	0	0	0	79	174	90	1367	495	601	0	0	0	23	10	19	1057	748	937
Ga0373398_000001	Ga0373398_000001_1060213_1060473	Actinopolymorpha.bin90	1060213	1060473	+	261	98.24	4.71	#N/A	predicted molibdopterin-dependent oxidoreductase YjgC	0	6	51	0	0	0	2	10	5	148	63	68	0	0	0	3	3	0	126	88	91
Ga0373398_000001	Ga0373398_000001_1060466_1061848	Actinopolymorpha.bin90	1060466	1061848	+	1383	98.24	4.71	AA3_1.hmm	thioredoxin reductase/bacterioferritin-associated ferredoxin	0	74	867	0	0	0	74	159	47	1208	601	653	0	0	0	39	19	31	1123	692	1026
Ga0373398_000001	Ga0373398_000001_106091_107677	Actinopolymorpha.bin90	106091	107677	-	1587	98.24	4.71	#N/A	ABC-type glycerol-3-phosphate transport system substrate-binding protein	0	81	950	0	0	0	77	213	96	1691	719	722	0	0	0	32	12	6	1341	1031	1182
Ga0373398_000001	Ga0373398_000001_1061845_1062741	Actinopolymorpha.bin90	1061845	1062741	+	897	98.24	4.71	#N/A	4-hydroxy-tetrahydrodipicolinate synthase	0	52	509	0	0	0	57	100	47	804	354	403	0	0	0	15	7	20	731	443	584
Ga0373398_000001	Ga0373398_000001_1062789_1063742	Actinopolymorpha.bin90	1062789	1063742	+	954	98.24	4.71	#N/A	proline racemase	0	58	509	0	0	0	50	104	61	1075	399	429	0	0	0	21	12	18	828	515	652
Ga0373398_000001	Ga0373398_000001_1063831_1064271	Actinopolymorpha.bin90	1063831	1064271	-	441	98.24	4.71	#N/A	hypothetical protein	0	28	222	0	0	0	17	53	11	389	158	191	0	0	0	11	1	3	378	192	272
Ga0373398_000001	Ga0373398_000001_1064278_1065951	Actinopolymorpha.bin90	1064278	1065951	-	1674	98.24	4.71	#N/A	hypothetical protein	0	113	771	0	0	0	74	140	80	1640	639	708	0	0	0	32	27	35	1416	825	1117
Ga0373398_000001	Ga0373398_000001_1065964_1066254	Actinopolymorpha.bin90	1065964	1066254	-	291	98.24	4.71	#N/A	hypothetical protein	0	3	144	0	0	0	17	17	7	274	135	124	0	0	0	3	7	5	255	161	200
Ga0373398_000001	Ga0373398_000001_1068004_1068555	Actinopolymorpha.bin90	1068004	1068555	+	552	98.24	4.71	#N/A	polyisoprenoid-binding protein YceI	0	37	364	0	0	0	33	69	29	770	255	291	0	0	0	33	5	9	625	364	449
Ga0373398_000001	Ga0373398_000001_1068769_1069644	Actinopolymorpha.bin90	1068769	1069644	-	876	98.24	4.71	CBM32.hmm	hypothetical protein	0	36	524	0	0	0	63	100	79	993	427	405	0	0	0	17	15	9	910	534	715
Ga0373398_000001	Ga0373398_000001_1069658_1071340	Actinopolymorpha.bin90	1069658	1071340	-	1683	98.24	4.71	#N/A	alkaline phosphatase D	0	83	863	0	0	0	116	184	88	1619	637	733	0	0	0	31	15	23	1491	819	1157
Ga0373398_000001	Ga0373398_000001_1071427_1072992	Actinopolymorpha.bin90	1071427	1072992	-	1566	98.24	4.71	#N/A	sugar porter (SP) family MFS transporter	0	92	927	0	0	0	75	233	62	1585	668	795	0	0	0	32	17	17	1506	882	1076
Ga0373398_000001	Ga0373398_000001_1073087_1074481	Actinopolymorpha.bin90	1073087	1074481	-	1395	98.24	4.71	#N/A	adenosylmethionine-8-amino-7-oxononanoate aminotransferase	0	129	771	0	0	0	70	187	67	1566	616	699	0	0	0	20	22	25	1287	819	1086
Ga0373398_000001	Ga0373398_000001_1076899_1077699	Actinopolymorpha.bin90	1076899	1077699	-	801	98.24	4.71	#N/A	ABC-type glycerol-3-phosphate transport system permease component	0	45	476	0	0	0	37	92	42	851	361	427	0	0	0	24	13	12	755	478	638
Ga0373398_000001	Ga0373398_000001_1077821_1078720	Actinopolymorpha.bin90	1077821	1078720	-	900	98.24	4.71	#N/A	ABC-type sugar transport system permease subunit	0	52	493	0	0	0	54	90	44	1008	435	433	0	0	0	15	10	14	867	578	722
Ga0373398_000001	Ga0373398_000001_1078790_1080316	Actinopolymorpha.bin90	1078790	1080316	-	1527	98.24	4.71	#N/A	multiple sugar transport system substrate-binding protein	0	122	919	0	0	0	76	213	69	1652	674	755	0	0	0	42	22	28	1466	905	1200
Ga0373398_000001	Ga0373398_000001_1080676_1081710	Actinopolymorpha.bin90	1080676	1081710	+	1035	98.24	4.71	#N/A	LacI family transcriptional regulator	0	67	599	0	0	0	54	153	39	1196	529	620	0	0	0	32	2	19	1102	800	848
Ga0373398_000001	Ga0373398_000001_1081960_1083774	Actinopolymorpha.bin90	1081960	1083774	+	1815	98.24	4.71	GH33.hmm	sialidase-1	0	110	1016	0	0	0	75	187	65	1847	744	835	0	0	0	38	23	19	1586	1039	1260
Ga0373398_000001	Ga0373398_000001_108349_109068	Actinopolymorpha.bin90	108349	109068	+	720	98.24	4.71	#N/A	YidC/Oxa1 family membrane protein insertase	0	39	541	0	0	0	44	92	67	997	355	438	0	0	0	21	11	7	843	535	680
Ga0373398_000001	Ga0373398_000001_1083784_1084452	Actinopolymorpha.bin90	1083784	1084452	+	669	98.24	4.71	#N/A	DNA-binding FadR family transcriptional regulator	0	30	324	0	0	0	28	73	39	645	304	285	0	0	0	32	8	8	649	349	540
Ga0373398_000001	Ga0373398_000001_1084549_1085457	Actinopolymorpha.bin90	1084549	1085457	+	909	98.24	4.71	#N/A	4-hydroxy-tetrahydrodipicolinate synthase	0	45	592	0	0	0	62	136	26	1107	385	503	0	0	0	18	6	5	991	598	688
Ga0373398_000001	Ga0373398_000001_1085469_1087901	Actinopolymorpha.bin90	1085469	1087901	-	2433	98.24	4.71	#N/A	phosphatidylglycerophosphate synthase	0	156	1363	0	0	0	117	330	100	2633	1037	1221	0	0	0	58	14	29	2285	1422	1757
Ga0373398_000001	Ga0373398_000001_1092077_1092952	Actinopolymorpha.bin90	1092077	1092952	+	876	98.24	4.71	#N/A	AraC-like DNA-binding protein	0	75	495	0	0	0	46	109	52	964	363	371	0	0	0	19	3	12	781	482	606
Ga0373398_000001	Ga0373398_000001_109210_111675	Actinopolymorpha.bin90	109210	111675	+	2466	98.24	4.71	#N/A	DNA gyrase subunit A	0	170	1330	0	0	0	123	321	137	2852	979	1133	0	0	0	52	31	24	2226	1398	1731
Ga0373398_000001	Ga0373398_000001_1092960_1093922	Actinopolymorpha.bin90	1092960	1093922	-	963	98.24	4.71	#N/A	hypothetical protein	0	60	524	0	0	0	36	130	28	984	421	478	0	0	0	29	15	23	916	471	720
Ga0373398_000001	Ga0373398_000001_1094546_1095418	Actinopolymorpha.bin90	1094546	1095418	-	873	98.24	4.71	#N/A	ubiquinone/menaquinone biosynthesis C-methylase UbiE	0	45	432	0	0	0	38	121	48	902	388	350	0	0	0	20	13	5	739	500	602
Ga0373398_000001	Ga0373398_000001_1095415_1095948	Actinopolymorpha.bin90	1095415	1095948	-	534	98.24	4.71	#N/A	DNA-binding MarR family transcriptional regulator	0	25	242	0	0	0	34	61	21	426	165	231	0	0	0	3	8	3	321	234	278
Ga0373398_000001	Ga0373398_000001_1095972_1096385	Actinopolymorpha.bin90	1095972	1096385	-	414	98.24	4.71	#N/A	hypothetical protein	0	14	176	0	0	0	7	20	7	272	114	132	0	0	0	6	2	5	268	146	201
Ga0373398_000001	Ga0373398_000001_1096546_1097262	Actinopolymorpha.bin90	1096546	1097262	-	717	98.24	4.71	#N/A	DNA-binding NarL/FixJ family response regulator	0	40	354	0	0	0	25	87	29	584	270	282	0	0	0	28	8	8	575	340	452
Ga0373398_000001	Ga0373398_000001_1097259_1098458	Actinopolymorpha.bin90	1097259	1098458	-	1200	98.24	4.71	#N/A	signal transduction histidine kinase	0	57	680	0	0	0	69	181	57	1349	551	610	0	0	0	33	14	14	1137	667	979
Ga0373398_000001	Ga0373398_000001_1100610_1101125	Actinopolymorpha.bin90	1100610	1101125	-	516	98.24	4.71	#N/A	uncharacterized membrane protein YphA (DoxX/SURF4 family)	0	0	266	0	0	0	0	0	0	604	227	226	0	0	0	0	0	0	506	306	326
Ga0373398_000001	Ga0373398_000001_1101263_1102333	Actinopolymorpha.bin90	1101263	1102333	+	1071	98.24	4.71	#N/A	DNA-binding transcriptional ArsR family regulator	0	0	782	0	0	0	0	0	0	1355	543	582	0	0	0	0	0	0	1157	732	941
Ga0373398_000001	Ga0373398_000001_1102398_1102976	Actinopolymorpha.bin90	1102398	1102976	+	579	98.24	4.71	#N/A	hypothetical protein	0	0	325	0	0	0	0	0	0	575	233	230	0	0	0	0	0	0	510	334	440
Ga0373398_000001	Ga0373398_000001_1102976_1103929	Actinopolymorpha.bin90	1102976	1103929	+	954	98.24	4.71	CE10.hmm	acetyl esterase	0	17	604	0	0	0	18	21	2	1013	487	464	0	0	0	1	5	2	859	579	776
Ga0373398_000001	Ga0373398_000001_1103993_1104913	Actinopolymorpha.bin90	1103993	1104913	-	921	98.24	4.71	#N/A	hypothetical protein	0	39	474	0	0	0	59	109	34	1010	359	464	0	0	0	19	2	23	823	475	610
Ga0373398_000001	Ga0373398_000001_1105310_1105981	Actinopolymorpha.bin90	1105310	1105981	+	672	98.24	4.71	#N/A	cyclopropane fatty-acyl-phospholipid synthase-like methyltransferase	0	35	449	0	0	0	31	77	37	779	314	380	0	0	0	7	9	15	667	510	551
Ga0373398_000001	Ga0373398_000001_1106359_1109151	Actinopolymorpha.bin90	1106359	1109151	+	2793	98.24	4.71	#N/A	multicomponent Na+:H+ antiporter subunit A	0	179	1684	0	0	0	124	417	180	3026	1233	1483	0	0	0	56	30	32	2681	1630	2215
Ga0373398_000001	Ga0373398_000001_1109148_1109531	Actinopolymorpha.bin90	1109148	1109531	+	384	98.24	4.71	#N/A	multicomponent Na+:H+ antiporter subunit C	0	19	151	0	0	0	21	39	21	335	139	132	0	0	0	16	4	5	309	174	246
Ga0373398_000001	Ga0373398_000001_1109630_1111003	Actinopolymorpha.bin90	1109630	1111003	+	1374	98.24	4.71	#N/A	multicomponent Na+:H+ antiporter subunit D	0	72	757	0	0	0	56	165	61	1369	519	646	0	0	0	24	6	17	1187	666	877
Ga0373398_000001	Ga0373398_000001_1111000_1111383	Actinopolymorpha.bin90	1111000	1111383	+	384	98.24	4.71	#N/A	multicomponent Na+:H+ antiporter subunit E	0	9	150	0	0	0	9	27	7	263	86	100	0	0	0	2	3	1	247	152	160
Ga0373398_000001	Ga0373398_000001_1111403_1111666	Actinopolymorpha.bin90	1111403	1111666	+	264	98.24	4.71	#N/A	multicomponent Na+:H+ antiporter subunit F	0	10	55	0	0	0	11	13	8	137	55	49	0	0	0	1	4	5	128	70	79
Ga0373398_000001	Ga0373398_000001_1111663_1111995	Actinopolymorpha.bin90	1111663	1111995	+	333	98.24	4.71	#N/A	multicomponent Na+:H+ antiporter subunit G	0	20	175	0	0	0	17	47	13	422	133	147	0	0	0	9	6	1	276	207	229
Ga0373398_000001	Ga0373398_000001_1112164_1114917	Actinopolymorpha.bin90	1112164	1114917	-	2754	98.24	4.71	#N/A	cation-transporting ATPase F	0	207	1671	0	0	0	127	336	141	3004	1267	1312	0	0	0	67	29	35	2610	1693	2040
Ga0373398_000001	Ga0373398_000001_1115225_1116049	Actinopolymorpha.bin90	1115225	1116049	+	825	98.24	4.71	#N/A	nucleotide-binding universal stress UspA family protein	0	75	646	0	0	0	51	136	54	1001	429	458	0	0	0	26	13	13	941	520	777
Ga0373398_000001	Ga0373398_000001_1116151_1116759	Actinopolymorpha.bin90	1116151	1116759	-	609	98.24	4.71	#N/A	AcrR family transcriptional regulator	0	38	319	0	0	0	29	64	17	624	221	253	0	0	0	15	2	11	491	338	423
Ga0373398_000001	Ga0373398_000001_1117450_1117947	Actinopolymorpha.bin90	1117450	1117947	-	498	98.24	4.71	#N/A	AcrR family transcriptional regulator	0	34	419	0	0	0	48	87	27	700	284	319	0	0	0	15	2	13	680	411	499
Ga0373398_000001	Ga0373398_000001_1118111_1118884	Actinopolymorpha.bin90	1118111	1118884	+	774	98.24	4.71	#N/A	3-oxoacyl-[acyl-carrier protein] reductase	0	55	614	0	0	0	43	93	62	1124	478	463	0	0	0	22	6	33	929	579	717
Ga0373398_000001	Ga0373398_000001_111827_112513	Actinopolymorpha.bin90	111827	112513	+	687	98.24	4.71	#N/A	lipoprotein LprG	0	31	342	0	0	0	38	83	38	627	250	266	0	0	0	17	3	6	596	325	430
Ga0373398_000001	Ga0373398_000001_1119137_1119712	Actinopolymorpha.bin90	1119137	1119712	-	576	98.24	4.71	#N/A	AcrR family transcriptional regulator	0	52	422	0	0	0	41	79	40	829	326	322	0	0	0	7	11	10	606	382	511
Ga0373398_000001	Ga0373398_000001_1120045_1120731	Actinopolymorpha.bin90	1120045	1120731	+	687	98.24	4.71	#N/A	hypothetical protein	0	43	456	0	0	0	31	81	53	837	324	320	0	0	0	13	6	12	756	458	641
Ga0373398_000001	Ga0373398_000001_1120843_1121532	Actinopolymorpha.bin90	1120843	1121532	-	690	98.24	4.71	#N/A	AcrR family transcriptional regulator	0	39	427	0	0	0	36	81	22	735	349	348	0	0	0	24	2	11	660	359	509
Ga0373398_000001	Ga0373398_000001_1121580_1123109	Actinopolymorpha.bin90	1121580	1123109	+	1530	98.24	4.71	#N/A	MFS family permease	0	104	985	0	0	0	55	174	68	1677	670	809	0	0	0	55	25	11	1494	910	1219
Ga0373398_000001	Ga0373398_000001_1124137_1124787	Actinopolymorpha.bin90	1124137	1124787	-	651	98.24	4.71	#N/A	probable phosphoglycerate mutase	0	28	343	0	0	0	20	45	33	658	272	376	0	0	0	17	2	11	564	393	511
Ga0373398_000001	Ga0373398_000001_1124784_1125197	Actinopolymorpha.bin90	1124784	1125197	-	414	98.24	4.71	#N/A	ribosome-associated protein	0	9	273	0	0	0	7	16	5	417	183	190	0	0	0	6	0	0	373	236	377
Ga0373398_000001	Ga0373398_000001_112525_114243	Actinopolymorpha.bin90	112525	114243	+	1719	98.24	4.71	#N/A	MFS family permease	0	113	883	0	0	0	64	176	68	1647	620	660	0	0	0	53	20	26	1321	884	1113
Ga0373398_000001	Ga0373398_000001_1125304_1125873	Actinopolymorpha.bin90	1125304	1125873	-	570	98.24	4.71	#N/A	nicotinate-nucleotide adenylyltransferase	0	7	407	0	0	0	9	13	5	713	281	283	0	0	0	2	1	0	531	322	552
Ga0373398_000001	Ga0373398_000001_1126175_1127446	Actinopolymorpha.bin90	1126175	1127446	-	1272	98.24	4.71	#N/A	glutamate-5-semialdehyde dehydrogenase	0	95	798	0	0	0	64	213	81	1538	616	710	0	0	0	22	13	15	1363	844	993
Ga0373398_000001	Ga0373398_000001_1128971_1130206	Actinopolymorpha.bin90	1128971	1130206	-	1236	98.24	4.71	#N/A	glutamate 5-kinase	0	55	693	0	0	0	47	165	43	1376	507	656	0	0	0	32	9	23	1145	717	1000
Ga0373398_000001	Ga0373398_000001_1130215_1131558	Actinopolymorpha.bin90	1130215	1131558	-	1344	98.24	4.71	#N/A	GTP-binding protein	0	84	871	0	0	0	75	181	71	1606	649	699	0	0	0	35	7	9	1381	868	1065
Ga0373398_000001	Ga0373398_000001_1131783_1132052	Actinopolymorpha.bin90	1131783	1132052	-	270	98.24	4.71	#N/A	large subunit ribosomal protein L27	0	16	242	0	0	0	34	50	22	388	176	199	0	0	0	7	2	2	388	228	262
Ga0373398_000001	Ga0373398_000001_1132129_1132443	Actinopolymorpha.bin90	1132129	1132443	-	315	98.24	4.71	#N/A	large subunit ribosomal protein L21	0	21	217	0	0	0	14	65	16	404	139	218	0	0	0	6	7	9	379	219	312
Ga0373398_000001	Ga0373398_000001_1132622_1135063	Actinopolymorpha.bin90	1132622	1135063	-	2442	98.24	4.71	#N/A	ribonuclease E	0	165	1538	0	0	0	132	316	123	2857	1150	1213	0	0	0	90	34	45	2371	1487	2022
Ga0373398_000001	Ga0373398_000001_1135439_1136248	Actinopolymorpha.bin90	1135439	1136248	-	810	98.24	4.71	#N/A	radical SAM-linked protein	0	68	546	0	0	0	31	117	47	994	418	506	0	0	0	18	8	21	896	595	732
Ga0373398_000001	Ga0373398_000001_1136405_1136791	Actinopolymorpha.bin90	1136405	1136791	+	387	98.24	4.71	#N/A	DNA-binding protein YbaB	0	24	294	0	0	0	26	58	23	515	219	222	0	0	0	7	2	8	473	265	388
Ga0373398_000001	Ga0373398_000001_1137387_1138445	Actinopolymorpha.bin90	1137387	1138445	+	1059	98.24	4.71	#N/A	hypothetical protein	0	60	565	0	0	0	57	160	49	948	416	467	0	0	0	22	12	21	884	586	674
Ga0373398_000001	Ga0373398_000001_1138798_1139301	Actinopolymorpha.bin90	1138798	1139301	+	504	98.24	4.71	#N/A	hypothetical protein	0	34	244	0	0	0	22	29	27	387	162	229	0	0	0	6	2	4	332	244	279
Ga0373398_000001	Ga0373398_000001_1140170_1142101	Actinopolymorpha.bin90	1140170	1142101	-	1932	98.24	4.71	#N/A	radical SAM family uncharacterized protein	0	126	1226	0	0	0	113	196	121	2110	891	999	0	0	0	29	35	16	1922	1220	1511
Ga0373398_000001	Ga0373398_000001_114214_115596	Actinopolymorpha.bin90	114214	115596	-	1383	98.24	4.71	#N/A	amino acid transporter	0	70	760	0	0	0	66	139	55	1448	520	652	0	0	0	38	11	21	1294	793	946
Ga0373398_000001	Ga0373398_000001_1142208_1143218	Actinopolymorpha.bin90	1142208	1143218	+	1011	98.24	4.71	#N/A	magnesium transporter	0	67	577	0	0	0	44	90	64	1067	424	488	0	0	0	17	12	8	900	531	758
Ga0373398_000001	Ga0373398_000001_1143939_1144910	Actinopolymorpha.bin90	1143939	1144910	+	972	98.24	4.71	#N/A	LacI family transcriptional regulator	0	61	670	0	0	0	66	159	60	1126	478	551	0	0	0	22	6	10	942	654	765
Ga0373398_000001	Ga0373398_000001_1144993_1146426	Actinopolymorpha.bin90	1144993	1146426	+	1434	98.24	4.71	#N/A	arylsulfatase A-like enzyme	0	110	902	0	0	0	88	148	85	1587	688	742	0	0	0	49	18	22	1357	917	1072
Ga0373398_000001	Ga0373398_000001_1146700_1148346	Actinopolymorpha.bin90	1146700	1148346	+	1647	98.24	4.71	#N/A	glutamyl-tRNA synthetase	0	123	1052	0	0	0	114	226	83	1978	682	830	0	0	0	38	18	24	1592	1059	1314
Ga0373398_000001	Ga0373398_000001_1148502_1148966	Actinopolymorpha.bin90	1148502	1148966	-	465	98.24	4.71	#N/A	prolyl-tRNA editing enzyme YbaK/EbsC (Cys-tRNA(Pro) deacylase)	0	32	308	0	0	0	30	92	35	538	235	239	0	0	0	12	4	10	471	271	357
Ga0373398_000001	Ga0373398_000001_1149001_1149408	Actinopolymorpha.bin90	1149001	1149408	-	408	98.24	4.71	#N/A	hypothetical protein	0	14	163	0	0	0	12	31	23	338	130	130	0	0	0	14	2	6	224	135	195
Ga0373398_000001	Ga0373398_000001_1149409_1150773	Actinopolymorpha.bin90	1149409	1150773	-	1365	98.24	4.71	#N/A	dihydrofolate synthase/folylpolyglutamate synthase	0	59	711	0	0	0	69	148	63	1374	552	645	0	0	0	31	11	27	1159	763	903
Ga0373398_000001	Ga0373398_000001_11529_13838	Actinopolymorpha.bin90	11529	13838	-	2310	98.24	4.71	#N/A	peptide/nickel transport system ATP-binding protein	0	95	1357	0	0	0	123	260	68	2268	950	1108	0	0	0	56	19	38	2093	1282	1643
Ga0373398_000001	Ga0373398_000001_1152968_1155589	Actinopolymorpha.bin90	1152968	1155589	-	2622	98.24	4.71	#N/A	valyl-tRNA synthetase	0	161	1475	0	0	2	159	333	134	2914	1146	1380	0	0	0	41	27	26	2503	1526	2028
Ga0373398_000001	Ga0373398_000001_1156528_1157148	Actinopolymorpha.bin90	1156528	1157148	-	621	98.24	4.71	AA6.hmm	NAD(P)H dehydrogenase (quinone)	0	38	518	0	0	0	42	106	28	812	328	340	0	0	0	13	9	16	739	435	545
Ga0373398_000001	Ga0373398_000001_1157288_1157947	Actinopolymorpha.bin90	1157288	1157947	+	660	98.24	4.71	#N/A	AcrR family transcriptional regulator	0	46	401	0	0	0	31	64	26	687	242	376	0	0	0	8	8	4	609	333	475
Ga0373398_000001	Ga0373398_000001_115741_116373	Actinopolymorpha.bin90	115741	116373	+	633	98.24	4.71	#N/A	peroxiredoxin	0	22	395	0	0	0	33	114	31	769	293	309	0	0	0	9	3	4	594	341	454
Ga0373398_000001	Ga0373398_000001_1157947_1158768	Actinopolymorpha.bin90	1157947	1158768	+	822	98.24	4.71	#N/A	molybdate transport system substrate-binding protein	0	46	469	0	0	0	48	114	34	796	364	397	0	0	0	19	5	4	737	488	535
Ga0373398_000001	Ga0373398_000001_1159217_1159645	Actinopolymorpha.bin90	1159217	1159645	+	429	98.24	4.71	#N/A	CBS domain-containing protein	0	20	218	0	0	0	23	39	23	400	167	175	0	0	0	4	5	22	346	193	259
Ga0373398_000001	Ga0373398_000001_1159611_1161023	Actinopolymorpha.bin90	1159611	1161023	-	1413	98.24	4.71	#N/A	nucleotide-binding universal stress UspA family protein	0	65	659	0	0	0	51	180	105	1171	450	579	0	0	0	33	15	10	1056	627	827
Ga0373398_000001	Ga0373398_000001_1161001_1161960	Actinopolymorpha.bin90	1161001	1161960	-	960	98.24	4.71	#N/A	nucleotide-binding universal stress UspA family protein	0	33	464	0	0	0	55	120	24	805	317	328	0	0	0	13	21	5	735	395	556
Ga0373398_000001	Ga0373398_000001_1161965_1163035	Actinopolymorpha.bin90	1161965	1163035	-	1071	98.24	4.71	#N/A	hypothetical protein	0	87	667	0	0	0	70	174	50	1260	491	572	0	0	0	32	6	23	1037	606	801
Ga0373398_000001	Ga0373398_000001_1163370_1167077	Actinopolymorpha.bin90	1163370	1167077	+	3708	98.24	4.71	#N/A	nitrate reductase alpha subunit	0	207	2411	0	0	0	240	528	213	4566	1904	1994	0	0	0	92	47	43	3737	2438	3107
Ga0373398_000001	Ga0373398_000001_116446_118446	Actinopolymorpha.bin90	116446	118446	-	2001	98.24	4.71	#N/A	DNA gyrase subunit B	0	120	1136	0	0	0	90	262	116	2059	859	1045	0	0	0	49	23	34	1788	1233	1534
Ga0373398_000001	Ga0373398_000001_1167164_1168840	Actinopolymorpha.bin90	1167164	1168840	+	1677	98.24	4.71	#N/A	nitrate reductase beta subunit	0	102	819	0	0	0	85	244	93	1680	668	683	0	0	0	46	20	22	1552	913	1106
Ga0373398_000001	Ga0373398_000001_1168837_1169463	Actinopolymorpha.bin90	1168837	1169463	+	627	98.24	4.71	#N/A	nitrate reductase delta subunit	0	39	335	0	0	0	22	48	6	569	196	175	0	0	0	4	4	10	424	270	387
Ga0373398_000001	Ga0373398_000001_1169460_1170158	Actinopolymorpha.bin90	1169460	1170158	+	699	98.24	4.71	#N/A	nitrate reductase gamma subunit	0	29	386	0	0	0	38	84	29	561	257	317	0	0	0	17	8	11	495	396	494
Ga0373398_000001	Ga0373398_000001_1170218_1171375	Actinopolymorpha.bin90	1170218	1171375	+	1158	98.24	4.71	#N/A	NNP family nitrate/nitrite transporter-like MFS transporter	0	88	714	0	0	0	75	145	52	1266	544	562	0	0	0	41	16	18	1147	725	915
Ga0373398_000001	Ga0373398_000001_1171450_1171836	Actinopolymorpha.bin90	1171450	1171836	-	387	98.24	4.71	#N/A	type VI protein secretion system component VasK	0	26	225	0	0	0	13	41	23	419	174	165	0	0	0	12	0	10	378	202	284
Ga0373398_000001	Ga0373398_000001_1172346_1173218	Actinopolymorpha.bin90	1172346	1173218	-	873	98.24	4.71	#N/A	AraC family L-rhamnose operon transcriptional activator RhaR	0	60	624	0	0	0	38	177	30	972	481	498	0	0	0	20	6	18	863	610	704
Ga0373398_000001	Ga0373398_000001_1173388_1174173	Actinopolymorpha.bin90	1173388	1174173	+	786	98.24	4.71	#N/A	ectoine hydroxylase-related dioxygenase (phytanoyl-CoA dioxygenase family)	0	66	512	0	0	0	44	129	37	867	368	409	0	0	0	17	3	13	834	552	612
Ga0373398_000001	Ga0373398_000001_1174230_1176515	Actinopolymorpha.bin90	1174230	1176515	-	2286	98.24	4.71	GH136.hmm	hypothetical protein	0	146	1296	0	0	0	130	241	136	2363	943	1020	0	0	0	52	32	12	2074	1346	1726
Ga0373398_000001	Ga0373398_000001_1176584_1177600	Actinopolymorpha.bin90	1176584	1177600	-	1017	98.24	4.71	#N/A	hypothetical protein	0	74	664	0	0	0	83	122	56	1175	476	576	0	0	0	25	20	8	962	620	824
Ga0373398_000001	Ga0373398_000001_1177836_1179431	Actinopolymorpha.bin90	1177836	1179431	-	1596	98.24	4.71	CE10.hmm	para-nitrobenzyl esterase	0	114	1007	0	0	0	122	221	118	1873	665	785	0	0	0	39	19	30	1582	978	1211
Ga0373398_000001	Ga0373398_000001_1180311_1181075	Actinopolymorpha.bin90	1180311	1181075	+	765	98.24	4.71	#N/A	AcrR family transcriptional regulator	0	55	483	0	0	0	43	99	27	821	388	367	0	0	0	9	5	9	681	458	551
Ga0373398_000001	Ga0373398_000001_1182730_1185042	Actinopolymorpha.bin90	1182730	1185042	-	2313	98.24	4.71	#N/A	hypothetical protein	0	120	1291	0	0	0	106	285	135	2463	939	1051	0	0	0	51	24	15	1996	1312	1753
Ga0373398_000001	Ga0373398_000001_1185275_1185901	Actinopolymorpha.bin90	1185275	1185901	-	627	98.24	4.71	CE3.hmm	lysophospholipase L1-like esterase	0	56	429	0	0	0	53	114	31	745	323	302	0	0	0	20	3	11	670	381	550
Ga0373398_000001	Ga0373398_000001_1186046_1186816	Actinopolymorpha.bin90	1186046	1186816	-	771	98.24	4.71	#N/A	NAD(P)-dependent dehydrogenase (short-subunit alcohol dehydrogenase family)	0	52	471	0	0	0	37	85	20	906	390	441	0	0	0	16	13	9	826	493	677
Ga0373398_000001	Ga0373398_000001_1186863_1187696	Actinopolymorpha.bin90	1186863	1187696	-	834	98.24	4.71	#N/A	multiple sugar transport system permease protein	0	44	326	0	0	0	35	101	18	556	259	304	0	0	0	12	4	9	525	316	407
Ga0373398_000001	Ga0373398_000001_1187693_1188547	Actinopolymorpha.bin90	1187693	1188547	-	855	98.24	4.71	#N/A	multiple sugar transport system permease protein	0	55	379	0	0	0	41	71	23	738	319	331	0	0	0	13	13	24	702	432	518
Ga0373398_000001	Ga0373398_000001_1188676_1190046	Actinopolymorpha.bin90	1188676	1190046	-	1371	98.24	4.71	#N/A	multiple sugar transport system substrate-binding protein	0	74	907	0	0	0	65	199	111	1592	587	672	0	0	0	52	16	14	1367	928	1145
Ga0373398_000001	Ga0373398_000001_1191209_1193035	Actinopolymorpha.bin90	1191209	1193035	-	1827	98.24	4.71	#N/A	peptide/nickel transport system ATP-binding protein	0	116	1029	0	0	0	81	205	65	1851	761	906	0	0	0	53	24	26	1609	1104	1365
Ga0373398_000001	Ga0373398_000001_1193069_1194001	Actinopolymorpha.bin90	1193069	1194001	-	933	98.24	4.71	#N/A	peptide/nickel transport system permease protein	0	39	414	0	0	0	32	117	40	773	335	351	0	0	0	9	4	3	657	382	565
Ga0373398_000001	Ga0373398_000001_1193998_1194993	Actinopolymorpha.bin90	1193998	1194993	-	996	98.24	4.71	#N/A	peptide/nickel transport system permease protein	0	48	586	0	0	0	33	124	15	945	365	426	0	0	0	21	10	4	901	499	689
Ga0373398_000001	Ga0373398_000001_1195235_1196797	Actinopolymorpha.bin90	1195235	1196797	-	1563	98.24	4.71	#N/A	peptide/nickel transport system substrate-binding protein	0	78	730	0	0	0	45	165	99	1642	581	683	0	0	0	41	15	18	1378	837	1089
Ga0373398_000001	Ga0373398_000001_119596_120966	Actinopolymorpha.bin90	119596	120966	-	1371	98.24	4.71	#N/A	RNA polymerase primary sigma factor	0	101	762	0	0	0	67	175	49	1311	547	574	0	0	0	23	8	16	1100	699	896
Ga0373398_000001	Ga0373398_000001_1196963_1198054	Actinopolymorpha.bin90	1196963	1198054	-	1092	98.24	4.71	#N/A	LacI family transcriptional regulator	0	56	749	0	0	2	70	119	80	1197	640	496	0	0	0	20	6	17	1080	681	897
Ga0373398_000001	Ga0373398_000001_1198272_1200749	Actinopolymorpha.bin90	1198272	1200749	+	2478	98.24	4.71	GH35.hmm	beta-galactosidase	0	142	1556	0	0	0	158	279	119	2832	1180	1328	0	0	0	44	36	62	2415	1604	1937
Ga0373398_000001	Ga0373398_000001_1200834_1201406	Actinopolymorpha.bin90	1200834	1201406	-	573	98.24	4.71	#N/A	DNA-binding MarR family transcriptional regulator	0	36	365	0	0	0	33	56	25	602	248	248	0	0	0	5	5	1	518	332	330
Ga0373398_000001	Ga0373398_000001_1202425_1203078	Actinopolymorpha.bin90	1202425	1203078	-	654	98.24	4.71	#N/A	AcrR family transcriptional regulator	0	30	366	0	0	0	31	90	38	689	289	313	0	0	0	11	8	10	620	352	513
Ga0373398_000001	Ga0373398_000001_1203183_1203665	Actinopolymorpha.bin90	1203183	1203665	+	483	98.24	4.71	#N/A	2-polyprenyl-6-methoxyphenol hydroxylase-like FAD-dependent oxidoreductase	0	52	324	0	0	0	25	106	53	702	308	262	0	0	0	22	2	3	536	331	411
Ga0373398_000001	Ga0373398_000001_1204010_1204843	Actinopolymorpha.bin90	1204010	1204843	-	834	98.24	4.71	#N/A	hypothetical protein	0	33	498	0	0	0	19	86	21	866	374	380	0	0	0	22	13	12	734	446	538
Ga0373398_000001	Ga0373398_000001_1205019_1205675	Actinopolymorpha.bin90	1205019	1205675	-	657	98.24	4.71	CBM2.hmm	hypothetical protein	0	35	511	0	0	0	49	120	49	837	357	419	0	0	0	29	2	0	800	536	511
Ga0373398_000001	Ga0373398_000001_1205907_1206797	Actinopolymorpha.bin90	1205907	1206797	+	891	98.24	4.71	#N/A	membrane-associated phospholipid phosphatase	0	98	598	0	0	0	87	125	47	1206	457	466	0	0	0	19	12	25	1007	716	727
Ga0373398_000001	Ga0373398_000001_1206996_1208966	Actinopolymorpha.bin90	1206996	1208966	+	1971	98.24	4.71	#N/A	hypothetical protein	0	150	1289	0	0	0	122	257	111	2344	1040	1128	0	0	0	43	18	15	1993	1355	1634
Ga0373398_000001	Ga0373398_000001_1210418_1211737	Actinopolymorpha.bin90	1210418	1211737	-	1320	98.24	4.71	#N/A	predicted MFS family arabinose efflux permease	0	81	748	0	0	0	52	184	47	1474	584	675	0	0	0	23	18	27	1178	823	996
Ga0373398_000001	Ga0373398_000001_1212017_1213237	Actinopolymorpha.bin90	1212017	1213237	+	1221	98.24	4.71	#N/A	D-3-phosphoglycerate dehydrogenase	0	69	766	0	0	0	89	159	52	1376	568	595	0	0	0	36	10	12	1132	817	990
Ga0373398_000001	Ga0373398_000001_121297_123036	Actinopolymorpha.bin90	121297	123036	-	1740	98.24	4.71	#N/A	RNA polymerase primary sigma factor	0	105	910	0	0	0	113	190	78	1838	725	848	0	0	0	23	18	37	1509	1003	1178
Ga0373398_000001	Ga0373398_000001_1213268_1215733	Actinopolymorpha.bin90	1213268	1215733	-	2466	98.24	4.71	GH31.hmm	alpha-glucosidase	0	119	1466	0	0	0	120	360	120	2666	1102	1186	0	0	0	76	32	33	2147	1432	1913
Ga0373398_000001	Ga0373398_000001_1216030_1216842	Actinopolymorpha.bin90	1216030	1216842	-	813	98.24	4.71	#N/A	ABC-2 type transport system permease protein	0	61	558	0	0	0	32	106	29	940	398	374	0	0	0	1	13	3	813	492	686
Ga0373398_000001	Ga0373398_000001_1216894_1217697	Actinopolymorpha.bin90	1216894	1217697	-	804	98.24	4.71	#N/A	ABC-type uncharacterized transport system permease subunit	0	44	375	0	0	0	41	92	19	755	246	317	0	0	0	20	3	10	606	386	461
Ga0373398_000001	Ga0373398_000001_1217751_1218716	Actinopolymorpha.bin90	1217751	1218716	-	966	98.24	4.71	GT4.hmm	hypothetical protein	0	48	525	0	0	0	56	140	46	951	367	390	0	0	0	30	3	15	812	539	658
Ga0373398_000001	Ga0373398_000001_1218819_1219298	Actinopolymorpha.bin90	1218819	1219298	-	480	98.24	4.71	#N/A	SsrA-binding protein	0	45	373	0	0	0	46	72	42	698	318	359	0	0	0	19	3	7	601	374	435
Ga0373398_000001	Ga0373398_000001_1219493_1220698	Actinopolymorpha.bin90	1219493	1220698	-	1206	98.24	4.71	#N/A	murein DD-endopeptidase MepM/ murein hydrolase activator NlpD	0	61	796	0	0	0	84	148	64	1494	541	710	0	0	0	46	11	22	1197	759	1012
Ga0373398_000001	Ga0373398_000001_1220927_1221820	Actinopolymorpha.bin90	1220927	1221820	-	894	98.24	4.71	#N/A	cell division transport system permease protein	0	44	466	0	0	0	63	109	43	912	376	419	0	0	0	36	5	6	736	516	594
Ga0373398_000001	Ga0373398_000001_1221827_1222516	Actinopolymorpha.bin90	1221827	1222516	-	690	98.24	4.71	#N/A	cell division transport system ATP-binding protein	0	59	392	0	0	0	67	131	45	896	358	354	0	0	0	18	6	9	672	465	580
Ga0373398_000001	Ga0373398_000001_1222716_1223897	Actinopolymorpha.bin90	1222716	1223897	-	1182	98.24	4.71	#N/A	peptide chain release factor 2	0	63	782	0	0	0	74	140	95	1299	615	634	0	0	0	22	9	21	1118	806	978
Ga0373398_000001	Ga0373398_000001_1223976_1224440	Actinopolymorpha.bin90	1223976	1224440	-	465	98.24	4.71	#N/A	Flp pilus assembly protein TadG	0	14	223	0	0	0	5	25	16	421	200	191	0	0	0	2	2	0	368	235	297
Ga0373398_000001	Ga0373398_000001_1224962_1225366	Actinopolymorpha.bin90	1224962	1225366	-	405	98.24	4.71	#N/A	Flp pilus assembly protein TadG	0	14	166	0	0	0	21	29	16	313	117	129	0	0	0	7	6	6	249	152	214
Ga0373398_000001	Ga0373398_000001_1225654_1226583	Actinopolymorpha.bin90	1225654	1226583	-	930	98.24	4.71	#N/A	tight adherence protein C	0	51	497	0	0	0	46	87	32	901	306	418	0	0	0	17	19	20	734	550	678
Ga0373398_000001	Ga0373398_000001_1226580_1227443	Actinopolymorpha.bin90	1226580	1227443	-	864	98.24	4.71	#N/A	tight adherence protein B	0	49	484	0	0	0	35	102	41	809	345	355	0	0	0	16	11	13	685	426	586
Ga0373398_000001	Ga0373398_000001_1227484_1228722	Actinopolymorpha.bin90	1227484	1228722	-	1239	98.24	4.71	#N/A	pilus assembly protein CpaF	0	55	736	0	0	0	67	171	76	1269	599	590	0	0	0	27	11	20	1116	760	856
Ga0373398_000001	Ga0373398_000001_1229002_1229721	Actinopolymorpha.bin90	1229002	1229721	+	720	98.24	4.71	#N/A	3-oxoacyl-[acyl-carrier protein] reductase	0	20	364	0	0	0	39	122	32	828	323	337	0	0	0	15	4	6	659	418	536
Ga0373398_000001	Ga0373398_000001_1229746_1234821	Actinopolymorpha.bin90	1229746	1234821	-	5076	98.24	4.71	#N/A	glutamate dehydrogenase	0	320	2954	0	0	0	324	749	273	5809	2173	2363	0	0	0	158	60	73	4759	3094	3815
Ga0373398_000001	Ga0373398_000001_1235015_1235521	Actinopolymorpha.bin90	1235015	1235521	+	507	98.24	4.71	#N/A	uncharacterized protein YndB with AHSA1/START domain	0	35	268	0	0	0	23	64	28	509	206	195	0	0	0	11	5	4	368	234	361
Ga0373398_000001	Ga0373398_000001_1235518_1236030	Actinopolymorpha.bin90	1235518	1236030	+	513	98.24	4.71	#N/A	hypothetical protein	0	15	298	0	0	0	34	58	18	522	204	254	0	0	0	4	8	13	446	279	339
Ga0373398_000001	Ga0373398_000001_1236558_1237523	Actinopolymorpha.bin90	1236558	1237523	-	966	98.24	4.71	#N/A	DNA end-binding protein Ku	0	54	696	0	0	0	60	115	80	1234	426	553	0	0	0	17	6	30	966	625	790
Ga0373398_000001	Ga0373398_000001_123677_124243	Actinopolymorpha.bin90	123677	124243	-	567	98.24	4.71	#N/A	uncharacterized HhH-GPD family protein	0	34	425	0	0	0	32	107	41	825	310	392	0	0	0	19	4	14	671	429	511
Ga0373398_000001	Ga0373398_000001_1238111_1238713	Actinopolymorpha.bin90	1238111	1238713	-	603	98.24	4.71	#N/A	DNA-binding NarL/FixJ family response regulator	0	47	423	0	0	0	19	76	27	702	323	324	0	0	0	10	10	2	578	349	460
Ga0373398_000001	Ga0373398_000001_1238783_1240156	Actinopolymorpha.bin90	1238783	1240156	-	1374	98.24	4.71	#N/A	signal transduction histidine kinase/phage shock protein PspC (stress-responsive transcriptional regulator)	0	99	853	0	0	0	74	202	55	1531	628	727	0	0	0	36	17	22	1307	833	1087
Ga0373398_000001	Ga0373398_000001_1240315_1241793	Actinopolymorpha.bin90	1240315	1241793	+	1479	98.24	4.71	#N/A	phage shock protein PspC (stress-responsive transcriptional regulator)	0	107	933	0	0	0	53	182	103	1763	654	777	0	0	0	42	15	19	1485	930	1095
Ga0373398_000001	Ga0373398_000001_1242033_1242275	Actinopolymorpha.bin90	1242033	1242275	+	243	98.24	4.71	#N/A	phage shock protein C	0	15	153	0	0	0	8	26	12	232	99	99	0	0	0	6	0	1	209	115	191
Ga0373398_000001	Ga0373398_000001_1242364_1243272	Actinopolymorpha.bin90	1242364	1243272	+	909	98.24	4.71	#N/A	diacylglycerol kinase family enzyme	0	43	480	0	0	0	31	114	60	833	335	413	0	0	0	16	2	9	795	533	623
Ga0373398_000001	Ga0373398_000001_124302_124694	Actinopolymorpha.bin90	124302	124694	-	393	98.24	4.71	#N/A	nucleotide-binding universal stress UspA family protein	0	13	256	0	0	0	15	34	15	444	170	200	0	0	0	2	3	3	393	290	319
Ga0373398_000001	Ga0373398_000001_1243269_1244072	Actinopolymorpha.bin90	1243269	1244072	+	804	98.24	4.71	#N/A	3',5'-cyclic AMP phosphodiesterase CpdA	0	51	325	0	0	0	53	76	27	628	267	341	0	0	0	25	4	12	600	366	437
Ga0373398_000001	Ga0373398_000001_1244115_1245065	Actinopolymorpha.bin90	1244115	1245065	-	951	98.24	4.71	#N/A	putative glutathione S-transferase	0	78	612	0	0	0	53	138	42	1184	433	500	0	0	0	12	12	9	913	638	818
Ga0373398_000001	Ga0373398_000001_1245239_1246813	Actinopolymorpha.bin90	1245239	1246813	-	1575	98.24	4.71	#N/A	GMP synthase (glutamine-hydrolysing)	0	107	980	0	0	0	104	266	117	1780	891	821	0	0	0	62	19	23	1696	1067	1245
Ga0373398_000001	Ga0373398_000001_124754_125065	Actinopolymorpha.bin90	124754	125065	-	312	98.24	4.71	#N/A	WhiB family redox-sensing transcriptional regulator	0	19	268	0	0	0	22	50	20	377	174	191	0	0	0	8	4	6	360	225	313
Ga0373398_000001	Ga0373398_000001_1247906_1249651	Actinopolymorpha.bin90	1247906	1249651	-	1746	98.24	4.71	AA3.hmm	cholesterol oxidase	0	101	990	0	0	0	100	216	83	1823	695	848	0	0	0	55	13	21	1528	1058	1222
Ga0373398_000001	Ga0373398_000001_1249787_1251370	Actinopolymorpha.bin90	1249787	1251370	-	1584	98.24	4.71	#N/A	succinate-semialdehyde dehydrogenase/glutarate-semialdehyde dehydrogenase	0	119	1149	0	0	0	111	260	105	1773	792	835	0	0	0	33	15	21	1590	1139	1207
Ga0373398_000001	Ga0373398_000001_1251560_1252288	Actinopolymorpha.bin90	1251560	1252288	+	729	98.24	4.71	#N/A	D-alanyl-D-alanine carboxypeptidase	0	29	363	0	0	0	48	71	41	764	296	324	0	0	0	14	10	6	655	390	553
Ga0373398_000001	Ga0373398_000001_1252272_1252595	Actinopolymorpha.bin90	1252272	1252595	+	324	98.24	4.71	#N/A	D-alanyl-D-alanine carboxypeptidase	0	9	123	0	0	0	12	30	7	195	85	107	0	0	0	7	4	4	177	120	156
Ga0373398_000001	Ga0373398_000001_1252652_1253218	Actinopolymorpha.bin90	1252652	1253218	-	567	98.24	4.71	#N/A	DNA-binding MarR family transcriptional regulator	0	30	377	0	0	0	31	73	32	747	264	340	0	0	0	20	15	7	621	457	560
Ga0373398_000001	Ga0373398_000001_125273_126751	Actinopolymorpha.bin90	125273	126751	-	1479	98.24	4.71	#N/A	hypothetical protein	0	70	946	0	0	0	84	160	61	1776	668	741	0	0	0	44	21	23	1426	994	1214
Ga0373398_000001	Ga0373398_000001_1253519_1257169	Actinopolymorpha.bin90	1253519	1257169	+	3651	98.24	4.71	#N/A	HAE1 family hydrophobic/amphiphilic exporter-1	0	230	2368	0	0	0	234	514	149	4202	1732	1845	0	0	0	111	42	46	3456	2417	2767
Ga0373398_000001	Ga0373398_000001_1257345_1258454	Actinopolymorpha.bin90	1257345	1258454	-	1110	98.24	4.71	#N/A	IMP dehydrogenase	0	83	790	0	0	0	67	195	60	1403	586	613	0	0	0	34	19	20	1137	712	856
Ga0373398_000001	Ga0373398_000001_1258473_1259996	Actinopolymorpha.bin90	1258473	1259996	-	1524	98.24	4.71	#N/A	IMP dehydrogenase	0	127	949	0	0	0	89	205	72	1617	713	739	0	0	0	34	11	34	1356	939	1063
Ga0373398_000001	Ga0373398_000001_1260074_1261285	Actinopolymorpha.bin90	1260074	1261285	-	1212	98.24	4.71	#N/A	MFS family permease	0	82	746	0	0	0	93	194	61	1472	587	632	0	0	0	40	16	23	1179	788	929
Ga0373398_000001	Ga0373398_000001_1261572_1262654	Actinopolymorpha.bin90	1261572	1262654	+	1083	98.24	4.71	#N/A	23S rRNA (adenine-C8)-methyltransferase	0	89	670	0	0	0	59	138	55	1367	587	551	0	0	0	15	18	15	1025	720	907
Ga0373398_000001	Ga0373398_000001_1262755_1263231	Actinopolymorpha.bin90	1262755	1263231	+	477	98.24	4.71	#N/A	PPOX class probable F420-dependent enzyme	0	35	374	0	0	0	10	83	48	538	254	300	0	0	0	13	3	5	536	356	431
Ga0373398_000001	Ga0373398_000001_1263498_1263728	Actinopolymorpha.bin90	1263498	1263728	+	231	98.24	4.71	#N/A	hypothetical protein	0	19	135	0	0	0	14	35	15	289	104	129	0	0	0	9	0	2	214	140	166
Ga0373398_000001	Ga0373398_000001_1263765_1264175	Actinopolymorpha.bin90	1263765	1264175	+	411	98.24	4.71	#N/A	PPOX class probable F420-dependent enzyme	0	34	233	0	0	0	23	59	31	470	164	230	0	0	0	8	10	2	407	281	327
Ga0373398_000001	Ga0373398_000001_1264539_1265357	Actinopolymorpha.bin90	1264539	1265357	-	819	98.24	4.71	#N/A	uncharacterized YccA/Bax inhibitor family protein	0	49	540	0	0	0	42	163	52	986	406	471	0	0	0	12	23	14	935	504	759
Ga0373398_000001	Ga0373398_000001_1266477_1268822	Actinopolymorpha.bin90	1266477	1268822	-	2346	98.24	4.71	GH78.hmm	hypothetical protein	0	132	1483	0	0	0	126	309	81	2901	1122	1312	0	0	0	81	29	22	2226	1525	1898
Ga0373398_000001	Ga0373398_000001_1268846_1269592	Actinopolymorpha.bin90	1268846	1269592	-	747	98.24	4.71	#N/A	rhamnose utilization protein RhaD (predicted bifunctional aldolase and dehydrogenase)	0	56	383	0	0	0	34	97	27	688	293	323	0	0	0	12	7	20	603	347	441
Ga0373398_000001	Ga0373398_000001_126973_128475	Actinopolymorpha.bin90	126973	128475	+	1503	98.24	4.71	#N/A	DNA polymerase-4	0	83	931	0	0	0	101	245	56	1695	748	760	0	0	0	49	13	22	1378	1000	1180
Ga0373398_000001	Ga0373398_000001_1270925_1271947	Actinopolymorpha.bin90	1270925	1271947	+	1023	98.24	4.71	#N/A	LacI family transcriptional regulator	0	55	612	0	0	0	57	147	45	1266	509	570	0	0	0	48	15	11	1022	687	829
Ga0373398_000001	Ga0373398_000001_1272075_1274372	Actinopolymorpha.bin90	1272075	1274372	+	2298	98.24	4.71	GH163.hmm	hypothetical protein	0	161	1359	0	0	0	128	322	105	2708	1149	1243	0	0	0	49	18	37	2268	1390	1768
Ga0373398_000001	Ga0373398_000001_1274588_1275520	Actinopolymorpha.bin90	1274588	1275520	-	933	98.24	4.71	#N/A	N-acetylmuramic acid 6-phosphate etherase	0	41	452	0	0	0	53	113	53	870	333	383	0	0	0	19	9	13	803	460	656
Ga0373398_000001	Ga0373398_000001_1275517_1276440	Actinopolymorpha.bin90	1275517	1276440	-	924	98.24	4.71	#N/A	DNA-binding MurR/RpiR family transcriptional regulator	0	79	591	0	0	0	60	112	54	1080	447	482	0	0	0	14	9	19	914	559	647
Ga0373398_000001	Ga0373398_000001_1276618_1277736	Actinopolymorpha.bin90	1276618	1277736	-	1119	98.24	4.71	#N/A	CubicO group peptidase (beta-lactamase class C family)	0	83	720	0	0	0	54	177	81	1353	565	655	0	0	0	37	13	24	1112	734	968
Ga0373398_000001	Ga0373398_000001_1277881_1279206	Actinopolymorpha.bin90	1277881	1279206	-	1326	98.24	4.71	#N/A	uncharacterized protein YbbC (DUF1343 family)	0	60	788	0	0	0	63	176	76	1408	587	634	0	0	0	38	13	35	1233	855	1054
Ga0373398_000001	Ga0373398_000001_1279875_1280216	Actinopolymorpha.bin90	1279875	1280216	+	342	98.24	4.71	#N/A	DNA-binding NarL/FixJ family response regulator	0	26	213	0	0	0	20	45	10	350	140	170	0	0	0	5	3	1	301	189	282
Ga0373398_000001	Ga0373398_000001_1280239_1281447	Actinopolymorpha.bin90	1280239	1281447	+	1209	98.24	4.71	GH5_1.hmm	endoglucanase	0	53	597	0	0	0	48	123	58	1177	401	551	0	0	0	28	19	17	975	593	743
Ga0373398_000001	Ga0373398_000001_1281572_1282768	Actinopolymorpha.bin90	1281572	1282768	-	1197	98.24	4.71	#N/A	signal transduction histidine kinase	0	73	789	0	0	0	67	155	67	1313	616	647	0	0	0	24	10	4	1318	801	1035
Ga0373398_000001	Ga0373398_000001_1282852_1283499	Actinopolymorpha.bin90	1282852	1283499	-	648	98.24	4.71	#N/A	DNA-binding NarL/FixJ family response regulator	0	48	428	0	0	0	39	113	37	771	344	363	0	0	0	12	10	13	644	374	469
Ga0373398_000001	Ga0373398_000001_1284380_1285702	Actinopolymorpha.bin90	1284380	1285702	+	1323	98.24	4.71	GT2_Glyco_tranf_2_3.hmm	cellulose synthase/poly-beta-1,6-N-acetylglucosamine synthase-like glycosyltransferase	0	61	610	0	0	0	56	193	29	1123	441	500	0	0	0	38	9	12	949	582	741
Ga0373398_000001	Ga0373398_000001_1285692_1287263	Actinopolymorpha.bin90	1285692	1287263	+	1572	98.24	4.71	GT83.hmm	4-amino-4-deoxy-L-arabinose transferase-like glycosyltransferase	0	70	872	0	0	0	72	154	64	1558	558	738	0	0	0	35	16	26	1405	850	1017
Ga0373398_000001	Ga0373398_000001_1289537_1291546	Actinopolymorpha.bin90	1289537	1291546	+	2010	98.24	4.71	#N/A	PAS domain S-box-containing protein	0	133	1144	0	0	0	103	262	112	1947	849	894	0	0	0	34	22	32	1676	1154	1322
Ga0373398_000001	Ga0373398_000001_1291566_1292345	Actinopolymorpha.bin90	1291566	1292345	+	780	98.24	4.71	#N/A	DNA-binding NarL/FixJ family response regulator	0	13	463	0	0	0	19	33	11	856	295	309	0	0	0	5	6	0	724	480	568
Ga0373398_000001	Ga0373398_000001_1295986_1296903	Actinopolymorpha.bin90	1295986	1296903	-	918	98.24	4.71	#N/A	NTE family protein	0	69	625	0	0	0	65	101	32	1175	499	570	0	0	0	27	12	21	1021	629	839
Ga0373398_000001	Ga0373398_000001_1297157_1298644	Actinopolymorpha.bin90	1297157	1298644	-	1488	98.24	4.71	#N/A	WS/DGAT/MGAT family acyltransferase	0	105	989	0	0	0	96	188	89	1781	729	769	0	0	0	35	24	20	1430	934	1199
Ga0373398_000001	Ga0373398_000001_1298831_1299244	Actinopolymorpha.bin90	1298831	1299244	+	414	98.24	4.71	#N/A	ferric-dicitrate binding protein FerR (iron transport regulator)	0	30	228	0	0	0	24	58	16	382	174	164	0	0	0	8	4	0	330	206	330
Ga0373398_000001	Ga0373398_000001_129911_130198	Actinopolymorpha.bin90	129911	130198	+	288	98.24	4.71	#N/A	acylphosphatase	0	24	206	0	0	0	11	38	12	331	145	174	0	0	0	7	0	8	297	183	220
Ga0373398_000001	Ga0373398_000001_1303067_1303303	Actinopolymorpha.bin90	1303067	1303303	+	237	98.24	4.71	#N/A	excisionase family DNA binding protein	0	16	231	0	0	0	21	43	14	390	152	177	0	0	0	7	1	1	332	220	277
Ga0373398_000001	Ga0373398_000001_130385_131065	Actinopolymorpha.bin90	130385	131065	+	681	98.24	4.71	#N/A	two-component system response regulator MprA	0	69	415	0	0	0	36	78	41	786	277	377	0	0	0	8	7	7	678	413	556
Ga0373398_000001	Ga0373398_000001_1304659_1305567	Actinopolymorpha.bin90	1304659	1305567	+	909	98.24	4.71	CBM50.hmm	nucleoid-associated protein YgaU	0	73	580	0	0	0	53	110	43	1077	412	445	0	0	0	21	12	11	875	552	718
Ga0373398_000001	Ga0373398_000001_1306264_1309146	Actinopolymorpha.bin90	1306264	1309146	-	2883	98.24	4.71	#N/A	preprotein translocase subunit SecA	0	182	1720	2	0	0	188	366	189	3193	1233	1408	0	0	0	64	20	45	2624	1692	2090
Ga0373398_000001	Ga0373398_000001_1309606_1310736	Actinopolymorpha.bin90	1309606	1310736	+	1131	98.24	4.71	#N/A	RimJ/RimL family protein N-acetyltransferase	0	72	837	0	0	0	73	133	85	1354	587	641	0	0	0	51	16	14	1319	772	1014
Ga0373398_000001	Ga0373398_000001_131073_132512	Actinopolymorpha.bin90	131073	132512	+	1440	98.24	4.71	#N/A	two-component system sensor histidine kinase MprB	0	73	896	0	0	0	64	190	43	1549	724	704	0	0	0	50	18	26	1333	960	1030
Ga0373398_000001	Ga0373398_000001_1311687_1312892	Actinopolymorpha.bin90	1311687	1312892	-	1206	98.24	4.71	#N/A	hypothetical protein	0	98	825	0	0	0	83	184	74	1394	552	693	0	0	0	34	11	23	1258	833	955
Ga0373398_000001	Ga0373398_000001_1313018_1313434	Actinopolymorpha.bin90	1313018	1313434	-	417	98.24	4.71	#N/A	DNA-binding NarL/FixJ family response regulator	0	42	285	0	0	0	29	57	41	498	223	274	0	0	0	11	1	5	486	264	332
Ga0373398_000001	Ga0373398_000001_1313575_1314285	Actinopolymorpha.bin90	1313575	1314285	-	711	98.24	4.71	#N/A	ribosomal subunit interface protein	0	50	412	0	0	0	35	96	47	822	299	387	0	0	0	25	12	5	687	489	568
Ga0373398_000001	Ga0373398_000001_1314975_1315709	Actinopolymorpha.bin90	1314975	1315709	-	735	98.24	4.71	#N/A	predicted amidophosphoribosyltransferase	0	72	517	0	0	0	65	106	59	956	406	471	0	0	0	21	8	12	858	584	706
Ga0373398_000001	Ga0373398_000001_1315760_1317469	Actinopolymorpha.bin90	1315760	1317469	-	1710	98.24	4.71	#N/A	hypothetical protein	0	119	1007	0	0	0	82	215	102	1830	752	799	0	0	0	39	24	22	1526	976	1252
Ga0373398_000001	Ga0373398_000001_1317574_1319268	Actinopolymorpha.bin90	1317574	1319268	-	1695	98.24	4.71	#N/A	two-component system sensor histidine kinase MtrB	0	106	1183	0	0	0	103	253	95	2030	860	911	0	0	0	50	18	22	1646	1109	1456
Ga0373398_000001	Ga0373398_000001_1319546_1320223	Actinopolymorpha.bin90	1319546	1320223	-	678	98.24	4.71	#N/A	two-component system response regulator MtrA	0	44	555	0	0	0	33	94	50	938	348	453	0	0	0	20	8	10	840	490	639
Ga0373398_000001	Ga0373398_000001_1322095_1322769	Actinopolymorpha.bin90	1322095	1322769	+	675	98.24	4.71	#N/A	hypothetical protein	0	41	391	0	0	0	36	57	22	652	315	335	0	0	0	17	10	22	540	415	460
Ga0373398_000001	Ga0373398_000001_1322865_1324025	Actinopolymorpha.bin90	1322865	1324025	+	1161	98.24	4.71	#N/A	hypothetical protein	0	66	736	0	0	0	47	131	36	1350	577	610	0	0	0	21	12	11	1081	747	887
Ga0373398_000001	Ga0373398_000001_1324253_1325161	Actinopolymorpha.bin90	1324253	1325161	+	909	98.24	4.71	#N/A	MoxR-like ATPase	0	61	543	0	0	0	57	131	42	1095	456	492	0	0	0	10	12	10	952	540	692
Ga0373398_000001	Ga0373398_000001_1325181_1326476	Actinopolymorpha.bin90	1325181	1326476	+	1296	98.24	4.71	#N/A	uncharacterized protein (DUF58 family)	0	75	742	0	0	0	60	190	84	1450	583	720	0	0	0	43	7	18	1167	671	952
Ga0373398_000001	Ga0373398_000001_1326581_1326880	Actinopolymorpha.bin90	1326581	1326880	-	300	98.24	4.71	#N/A	quercetin dioxygenase-like cupin family protein	0	20	226	0	0	0	21	67	23	436	133	207	0	0	0	20	0	8	388	237	290
Ga0373398_000001	Ga0373398_000001_1327059_1327865	Actinopolymorpha.bin90	1327059	1327865	-	807	98.24	4.71	#N/A	alkanesulfonate monooxygenase SsuD/methylene tetrahydromethanopterin reductase-like flavin-dependent oxidoreductase (luciferase family)	0	55	549	0	0	0	41	150	37	1002	358	443	0	0	0	22	9	13	837	557	672
Ga0373398_000001	Ga0373398_000001_1328000_1329001	Actinopolymorpha.bin90	1328000	1329001	-	1002	98.24	4.71	#N/A	uncharacterized membrane protein SpoIIM required for sporulation	0	56	563	0	0	0	35	159	51	1058	432	422	0	0	0	35	11	22	816	576	800
Ga0373398_000001	Ga0373398_000001_132834_134030	Actinopolymorpha.bin90	132834	134030	+	1197	98.24	4.71	#N/A	putative serine protease PepD	0	66	701	0	0	0	66	151	46	1407	518	509	0	0	0	18	14	23	1137	730	870
Ga0373398_000001	Ga0373398_000001_1329021_1329896	Actinopolymorpha.bin90	1329021	1329896	+	876	98.24	4.71	#N/A	uncharacterized RDD family membrane protein YckC	0	56	531	0	0	0	39	75	38	1000	388	488	0	0	0	23	6	14	854	542	657
Ga0373398_000001	Ga0373398_000001_1329956_1330852	Actinopolymorpha.bin90	1329956	1330852	-	897	98.24	4.71	#N/A	aryl-alcohol dehydrogenase-like predicted oxidoreductase	0	57	544	0	0	0	64	105	40	993	391	491	0	0	0	18	9	3	877	563	705
Ga0373398_000001	Ga0373398_000001_1330955_1331845	Actinopolymorpha.bin90	1330955	1331845	+	891	98.24	4.71	#N/A	transcriptional regulator with XRE-family HTH domain	0	37	578	0	0	0	70	138	38	1101	489	506	0	0	0	17	11	8	892	498	716
Ga0373398_000001	Ga0373398_000001_1331942_1333411	Actinopolymorpha.bin90	1331942	1333411	-	1470	98.24	4.71	#N/A	adenosylhomocysteinase	0	72	848	0	0	0	81	201	95	1696	671	815	0	0	0	37	19	18	1469	937	1145
Ga0373398_000001	Ga0373398_000001_1334073_1335047	Actinopolymorpha.bin90	1334073	1335047	-	975	98.24	4.71	#N/A	cation diffusion facilitator family transporter	0	47	466	0	0	0	49	110	56	1087	407	387	0	0	0	21	17	20	875	544	703
Ga0373398_000001	Ga0373398_000001_1335303_1336496	Actinopolymorpha.bin90	1335303	1336496	-	1194	98.24	4.71	#N/A	mannose-6-phosphate isomerase	0	72	659	0	0	0	43	146	59	1158	522	546	0	0	0	29	20	20	963	650	797
Ga0373398_000001	Ga0373398_000001_1336520_1337560	Actinopolymorpha.bin90	1336520	1337560	-	1041	98.24	4.71	#N/A	hypothetical protein	0	55	644	0	0	0	72	151	47	1144	400	538	0	0	0	29	8	8	930	578	841
Ga0373398_000001	Ga0373398_000001_1337658_1337900	Actinopolymorpha.bin90	1337658	1337900	-	243	98.24	4.71	#N/A	hypothetical protein	0	15	131	0	0	0	10	28	4	244	94	112	0	0	0	0	0	1	238	157	196
Ga0373398_000001	Ga0373398_000001_1337934_1339310	Actinopolymorpha.bin90	1337934	1339310	-	1377	98.24	4.71	#N/A	phosphomannomutase	0	73	992	0	0	0	61	211	68	1602	670	655	0	0	0	42	13	20	1477	866	1211
Ga0373398_000001	Ga0373398_000001_1339493_1339807	Actinopolymorpha.bin90	1339493	1339807	-	315	98.24	4.71	#N/A	hypothetical protein	0	37	269	0	0	0	28	62	15	549	199	249	0	0	0	19	5	2	462	290	333
Ga0373398_000001	Ga0373398_000001_1340004_1340360	Actinopolymorpha.bin90	1340004	1340360	-	357	98.24	4.71	#N/A	integral membrane protein	0	33	216	0	0	0	21	45	20	449	122	201	0	0	0	20	7	5	362	184	321
Ga0373398_000001	Ga0373398_000001_1341181_1342305	Actinopolymorpha.bin90	1341181	1342305	+	1125	98.24	4.71	#N/A	bacteriocin biosynthesis cyclodehydratase domain-containing protein	0	78	784	0	0	0	60	163	67	1415	537	620	0	0	0	34	15	22	1138	754	928
Ga0373398_000001	Ga0373398_000001_134122_135141	Actinopolymorpha.bin90	134122	135141	-	1020	98.24	4.71	#N/A	dihydroorotate dehydrogenase	0	46	725	0	0	0	44	163	73	1264	461	536	0	0	0	24	23	12	1061	712	929
Ga0373398_000001	Ga0373398_000001_1342347_1343702	Actinopolymorpha.bin90	1342347	1343702	+	1356	98.24	4.71	#N/A	predicted unusual protein kinase regulating ubiquinone biosynthesis (AarF/ABC1/UbiB family)	0	96	844	0	0	0	78	164	80	1514	601	717	0	0	0	25	10	20	1334	862	1082
Ga0373398_000001	Ga0373398_000001_1344313_1344594	Actinopolymorpha.bin90	1344313	1344594	-	282	98.24	4.71	#N/A	WhiB family redox-sensing transcriptional regulator	0	12	121	0	0	0	10	29	13	234	98	131	0	0	0	5	4	3	206	127	173
Ga0373398_000001	Ga0373398_000001_1345374_1347665	Actinopolymorpha.bin90	1345374	1347665	-	2292	98.24	4.71	#N/A	DNA helicase-2/ATP-dependent DNA helicase PcrA	0	114	1415	0	0	0	117	328	109	2506	1162	1122	0	0	0	58	30	34	2158	1446	1749
Ga0373398_000001	Ga0373398_000001_1347761_1348045	Actinopolymorpha.bin90	1347761	1348045	-	285	98.24	4.71	#N/A	mycoredoxin	0	14	173	0	0	0	25	35	15	365	152	207	0	0	0	6	3	5	313	208	271
Ga0373398_000001	Ga0373398_000001_1348160_1349143	Actinopolymorpha.bin90	1348160	1349143	-	984	98.24	4.71	#N/A	NAD+ diphosphatase	0	61	532	0	0	0	58	132	49	1021	387	487	0	0	0	25	9	8	867	570	702
Ga0373398_000001	Ga0373398_000001_1349176_1349916	Actinopolymorpha.bin90	1349176	1349916	+	741	98.24	4.71	#N/A	purine-nucleoside phosphorylase	0	41	501	0	0	0	42	104	53	891	362	374	0	0	0	17	3	10	662	486	581
Ga0373398_000001	Ga0373398_000001_1350043_1350879	Actinopolymorpha.bin90	1350043	1350879	+	837	98.24	4.71	#N/A	3-hydroxyisobutyrate dehydrogenase-like beta-hydroxyacid dehydrogenase	0	40	534	0	0	0	67	168	69	980	424	377	0	0	0	39	5	10	849	577	697
Ga0373398_000001	Ga0373398_000001_1351954_1353078	Actinopolymorpha.bin90	1351954	1353078	-	1125	98.24	4.71	#N/A	multiple sugar transport system ATP-binding protein	0	75	603	0	0	0	49	118	65	1196	453	474	0	0	0	21	11	12	998	673	755
Ga0373398_000001	Ga0373398_000001_1353184_1354311	Actinopolymorpha.bin90	1353184	1354311	-	1128	98.24	4.71	#N/A	ABC-type sugar transport system ATPase subunit	0	60	639	0	0	0	72	154	39	1180	519	572	0	0	0	39	12	13	1045	579	756
Ga0373398_000001	Ga0373398_000001_135362_136900	Actinopolymorpha.bin90	135362	136900	+	1539	98.24	4.71	#N/A	DNA ligase-1	0	75	1037	0	0	0	88	225	57	1849	782	862	0	0	0	46	7	14	1490	992	1232
Ga0373398_000001	Ga0373398_000001_1354403_1355425	Actinopolymorpha.bin90	1354403	1355425	-	1023	98.24	4.71	#N/A	ABC-type glycerol-3-phosphate transport system permease component	0	51	531	0	0	0	40	84	32	1103	335	429	0	0	0	29	18	19	886	459	687
Ga0373398_000001	Ga0373398_000001_1355447_1356499	Actinopolymorpha.bin90	1355447	1356499	-	1053	98.24	4.71	#N/A	multiple sugar transport system permease protein	0	74	441	0	0	0	56	79	38	843	382	426	0	0	0	12	2	10	746	493	644
Ga0373398_000001	Ga0373398_000001_1356534_1358171	Actinopolymorpha.bin90	1356534	1358171	-	1638	98.24	4.71	#N/A	ABC-type glycerol-3-phosphate transport system substrate-binding protein	0	107	826	0	0	0	57	159	82	1504	682	805	0	0	0	39	14	16	1341	923	1008
Ga0373398_000001	Ga0373398_000001_1360101_1361708	Actinopolymorpha.bin90	1360101	1361708	-	1608	98.24	4.71	#N/A	chaperonin GroEL	0	119	948	0	0	0	75	193	63	1624	599	712	0	0	0	39	24	10	1381	857	1127
Ga0373398_000001	Ga0373398_000001_1361701_1362897	Actinopolymorpha.bin90	1361701	1362897	-	1197	98.24	4.71	#N/A	ABC-type sugar transport system ATPase subunit	0	72	632	0	0	0	57	122	46	1029	473	484	0	0	0	28	18	7	918	567	683
Ga0373398_000001	Ga0373398_000001_1362894_1363670	Actinopolymorpha.bin90	1362894	1363670	-	777	98.24	4.71	#N/A	hypothetical protein	0	49	431	0	0	0	33	72	23	758	281	362	0	0	0	24	17	5	677	380	490
Ga0373398_000001	Ga0373398_000001_1363677_1364747	Actinopolymorpha.bin90	1363677	1364747	-	1071	98.24	4.71	#N/A	LacI family transcriptional regulator	0	59	656	0	0	0	71	103	75	1110	490	565	0	0	0	31	7	14	1018	591	779
Ga0373398_000001	Ga0373398_000001_1365271_1368726	Actinopolymorpha.bin90	1365271	1368726	-	3456	98.24	4.71	#N/A	DNA helicase-2/ATP-dependent DNA helicase PcrA	0	241	2131	0	0	0	168	480	185	3944	1688	1861	0	0	0	85	42	50	3093	2171	2586
Ga0373398_000001	Ga0373398_000001_1368772_1372125	Actinopolymorpha.bin90	1368772	1372125	-	3354	98.24	4.71	#N/A	superfamily I DNA/RNA helicase/RecB family exonuclease	0	230	1970	0	0	0	170	507	207	3698	1611	1734	0	0	0	97	38	44	3320	2044	2574
Ga0373398_000001	Ga0373398_000001_1372820_1373362	Actinopolymorpha.bin90	1372820	1373362	-	543	98.24	4.71	#N/A	ubiquinone/menaquinone biosynthesis C-methylase UbiE	0	31	399	0	0	0	31	79	37	714	248	283	0	0	0	23	3	4	581	395	454
Ga0373398_000001	Ga0373398_000001_1373565_1374101	Actinopolymorpha.bin90	1373565	1374101	+	537	98.24	4.71	#N/A	DNA-binding MarR family transcriptional regulator	0	28	317	0	0	0	34	68	24	593	221	293	0	0	0	15	3	7	536	319	419
Ga0373398_000001	Ga0373398_000001_1374143_1375603	Actinopolymorpha.bin90	1374143	1375603	-	1461	98.24	4.71	CBM16.hmm	hypothetical protein	0	79	943	0	0	0	101	235	43	1513	632	741	0	0	0	49	13	24	1391	786	1033
Ga0373398_000001	Ga0373398_000001_137442_138398	Actinopolymorpha.bin90	137442	138398	+	957	98.24	4.71	#N/A	RNA polymerase sigma factor (sigma-70 family)	0	70	714	0	0	0	80	139	43	1222	541	555	0	0	0	13	10	17	1009	708	885
Ga0373398_000001	Ga0373398_000001_1376020_1376850	Actinopolymorpha.bin90	1376020	1376850	-	831	98.24	4.71	#N/A	O-methyltransferase involved in polyketide biosynthesis	0	50	561	0	0	0	47	94	39	1074	479	411	0	0	0	31	3	23	919	570	792
Ga0373398_000001	Ga0373398_000001_1377087_1377386	Actinopolymorpha.bin90	1377087	1377386	-	300	98.24	4.71	#N/A	alkylated DNA nucleotide flippase Atl1	0	22	286	0	0	0	26	58	21	575	230	266	0	0	0	14	8	5	507	311	341
Ga0373398_000001	Ga0373398_000001_1377526_1378698	Actinopolymorpha.bin90	1377526	1378698	-	1173	98.24	4.71	#N/A	adenylyltransferase/sulfurtransferase	0	60	674	0	0	0	75	196	48	1256	489	651	0	1	0	19	15	12	1081	723	883
Ga0373398_000001	Ga0373398_000001_1378810_1379754	Actinopolymorpha.bin90	1378810	1379754	-	945	98.24	4.71	#N/A	aryl-alcohol dehydrogenase-like predicted oxidoreductase	0	89	556	0	0	0	60	138	53	1124	429	574	0	0	0	18	9	10	1081	621	837
Ga0373398_000001	Ga0373398_000001_1379977_1382229	Actinopolymorpha.bin90	1379977	1382229	+	2253	98.24	4.71	#N/A	immune inhibitor A	0	136	1256	0	0	0	115	282	121	2396	961	1023	0	0	0	46	22	32	2099	1382	1697
Ga0373398_000001	Ga0373398_000001_1382391_1383749	Actinopolymorpha.bin90	1382391	1383749	-	1359	98.24	4.71	#N/A	SpoIID/LytB domain protein	0	104	940	0	0	0	113	160	103	1731	672	758	0	0	0	31	18	36	1504	910	1266
Ga0373398_000001	Ga0373398_000001_1384021_1385970	Actinopolymorpha.bin90	1384021	1385970	-	1950	98.24	4.71	#N/A	acetoacetyl-CoA synthetase	0	153	1196	0	0	0	93	211	117	2270	841	988	0	0	0	54	30	24	1867	1233	1532
Ga0373398_000001	Ga0373398_000001_1386165_1387148	Actinopolymorpha.bin90	1386165	1387148	-	984	98.24	4.71	#N/A	UDP-glucose 4-epimerase	0	72	738	0	0	0	47	123	58	1144	505	548	0	0	0	47	4	26	1073	627	793
Ga0373398_000001	Ga0373398_000001_138741_139892	Actinopolymorpha.bin90	138741	139892	+	1152	98.24	4.71	#N/A	sugar/nucleoside kinase (ribokinase family)	0	73	743	0	0	0	69	181	61	1384	537	585	0	0	0	34	12	19	1140	682	901
Ga0373398_000001	Ga0373398_000001_1388405_1390246	Actinopolymorpha.bin90	1388405	1390246	+	1842	98.24	4.71	#N/A	phosphatidylglycerophosphate synthase	0	114	1211	0	0	0	84	295	146	1993	855	999	0	0	0	64	30	33	1708	1228	1376
Ga0373398_000001	Ga0373398_000001_13892_15055	Actinopolymorpha.bin90	13892	15055	-	1164	98.24	4.71	#N/A	peptide/nickel transport system permease protein	0	57	573	0	0	0	42	131	72	1201	462	497	0	0	0	13	14	15	995	627	824
Ga0373398_000001	Ga0373398_000001_1390243_1390995	Actinopolymorpha.bin90	1390243	1390995	+	753	98.24	4.71	#N/A	choline kinase	0	25	397	0	0	0	43	89	44	637	256	296	0	0	0	5	7	5	555	307	451
Ga0373398_000001	Ga0373398_000001_1391017_1392165	Actinopolymorpha.bin90	1391017	1392165	+	1149	98.24	4.71	#N/A	glycerol-1-phosphate dehydrogenase [NAD(P)+]	0	66	696	0	0	0	61	137	80	1277	550	551	0	0	0	34	8	14	981	709	848
Ga0373398_000001	Ga0373398_000001_1392190_1392939	Actinopolymorpha.bin90	1392190	1392939	+	750	98.24	4.71	#N/A	phosphatidylglycerophosphate synthase	0	49	472	0	0	0	59	128	45	931	341	413	0	0	0	15	13	11	789	438	620
Ga0373398_000001	Ga0373398_000001_1393110_1393940	Actinopolymorpha.bin90	1393110	1393940	+	831	98.24	4.71	GT2_Glycos_transf_2.hmm	hypothetical protein	0	55	587	0	0	0	50	126	48	970	383	458	0	0	0	29	20	8	886	574	699
Ga0373398_000001	Ga0373398_000001_1394053_1394967	Actinopolymorpha.bin90	1394053	1394967	+	915	98.24	4.71	#N/A	teichoic acid transport system permease protein	0	29	513	0	0	0	42	79	51	925	349	425	0	0	0	19	10	7	750	529	597
Ga0373398_000001	Ga0373398_000001_1394954_1395859	Actinopolymorpha.bin90	1394954	1395859	+	906	98.24	4.71	#N/A	teichoic acid transport system ATP-binding protein	0	56	493	0	0	0	47	183	69	978	438	421	0	0	0	13	8	18	707	552	645
Ga0373398_000001	Ga0373398_000001_1395990_1396961	Actinopolymorpha.bin90	1395990	1396961	-	972	98.24	4.71	GT2_Glyco_tranf_2_3.hmm	glycosyltransferase involved in cell wall biosynthesis	0	62	594	0	0	0	62	132	65	1061	477	518	0	0	0	28	18	9	944	529	743
Ga0373398_000001	Ga0373398_000001_1397078_1398433	Actinopolymorpha.bin90	1397078	1398433	-	1356	98.24	4.71	#N/A	LCP family protein required for cell wall assembly	0	90	845	0	0	0	103	183	64	1633	654	700	0	0	0	35	16	22	1327	890	1120
Ga0373398_000001	Ga0373398_000001_1398663_1400138	Actinopolymorpha.bin90	1398663	1400138	+	1476	98.24	4.71	#N/A	LCP family protein required for cell wall assembly	0	106	987	0	0	0	62	233	96	1772	718	800	0	0	0	40	22	25	1576	1003	1212
Ga0373398_000001	Ga0373398_000001_140034_140876	Actinopolymorpha.bin90	140034	140876	-	843	98.24	4.71	#N/A	D-methionine transport system substrate-binding protein	0	73	616	0	0	0	72	138	65	1132	459	547	0	0	0	25	12	10	849	587	816
Ga0373398_000001	Ga0373398_000001_1400882_1402129	Actinopolymorpha.bin90	1400882	1402129	+	1248	98.24	4.71	#N/A	signal transduction histidine kinase	0	58	662	0	0	0	66	130	55	1270	511	635	0	0	0	39	13	13	1073	650	965
Ga0373398_000001	Ga0373398_000001_1402126_1402779	Actinopolymorpha.bin90	1402126	1402779	+	654	98.24	4.71	#N/A	DNA-binding NarL/FixJ family response regulator	0	25	364	0	0	0	34	96	24	670	292	261	0	0	0	17	7	11	553	363	413
Ga0373398_000001	Ga0373398_000001_1402986_1403834	Actinopolymorpha.bin90	1402986	1403834	+	849	98.24	4.71	#N/A	hypothetical protein	0	52	543	0	0	0	40	175	33	950	440	384	0	0	0	40	12	27	811	536	639
Ga0373398_000001	Ga0373398_000001_1403867_1405045	Actinopolymorpha.bin90	1403867	1405045	-	1179	98.24	4.71	#N/A	alkylation response protein AidB-like acyl-CoA dehydrogenase	0	75	807	0	0	2	60	199	75	1515	695	750	0	0	0	16	13	18	1288	899	1085
Ga0373398_000001	Ga0373398_000001_1405251_1406570	Actinopolymorpha.bin90	1405251	1406570	+	1320	98.24	4.71	#N/A	UDPglucose 6-dehydrogenase	0	66	938	0	0	0	96	222	77	1745	665	757	0	0	0	38	12	28	1481	947	1207
Ga0373398_000001	Ga0373398_000001_1406706_1407146	Actinopolymorpha.bin90	1406706	1407146	+	441	98.24	4.71	#N/A	hypothetical protein	0	22	251	0	0	0	38	63	29	467	210	188	0	0	0	10	0	5	466	284	308
Ga0373398_000001	Ga0373398_000001_1407168_1407593	Actinopolymorpha.bin90	1407168	1407593	+	426	98.24	4.71	#N/A	PPOX class probable F420-dependent enzyme	0	22	177	0	0	0	12	40	24	343	187	127	0	0	0	7	1	8	272	202	260
Ga0373398_000001	Ga0373398_000001_1407659_1408231	Actinopolymorpha.bin90	1407659	1408231	-	573	98.24	4.71	#N/A	5-(carboxyamino)imidazole ribonucleotide mutase	0	37	275	0	0	0	26	93	15	550	193	205	0	0	0	6	5	18	421	301	368
Ga0373398_000001	Ga0373398_000001_1408224_1409513	Actinopolymorpha.bin90	1408224	1409513	-	1290	98.24	4.71	#N/A	5-(carboxyamino)imidazole ribonucleotide synthase	0	68	719	0	0	0	65	162	87	1316	551	598	0	0	2	46	9	10	1155	621	813
Ga0373398_000001	Ga0373398_000001_1410375_1410983	Actinopolymorpha.bin90	1410375	1410983	+	609	98.24	4.71	#N/A	GTP cyclohydrolase I	0	41	431	0	0	0	43	94	40	713	345	341	0	0	0	19	5	5	625	385	496
Ga0373398_000001	Ga0373398_000001_1411030_1411593	Actinopolymorpha.bin90	1411030	1411593	+	564	98.24	4.71	#N/A	putative flippase GtrA	0	37	392	0	0	0	32	74	28	782	297	341	0	0	0	17	10	3	656	421	460
Ga0373398_000001	Ga0373398_000001_1411834_1412415	Actinopolymorpha.bin90	1411834	1412415	+	582	98.24	4.71	#N/A	predicted lipoprotein with Yx(FWY)xxD motif	0	30	368	0	0	0	57	68	29	571	298	295	0	0	0	18	0	15	568	372	437
Ga0373398_000001	Ga0373398_000001_1412440_1413300	Actinopolymorpha.bin90	1412440	1413300	-	861	98.24	4.71	#N/A	high-affinity iron transporter	0	69	457	0	0	0	37	112	64	948	354	389	0	0	0	16	9	14	770	477	623
Ga0373398_000001	Ga0373398_000001_1413465_1414382	Actinopolymorpha.bin90	1413465	1414382	-	918	98.24	4.71	#N/A	hydroxymethylglutaryl-CoA lyase	0	84	580	0	0	0	43	103	47	1048	387	432	0	0	0	24	7	15	945	548	731
Ga0373398_000001	Ga0373398_000001_141358_142395	Actinopolymorpha.bin90	141358	142395	-	1038	98.24	4.71	#N/A	L-glyceraldehyde 3-phosphate reductase	0	60	689	0	0	0	46	156	44	1227	495	534	0	0	0	49	21	9	1171	702	863
Ga0373398_000001	Ga0373398_000001_1414446_1415204	Actinopolymorpha.bin90	1414446	1415204	-	759	98.24	4.71	#N/A	enoyl-CoA hydratase/carnithine racemase	0	57	542	0	0	0	44	137	53	1064	447	485	0	0	0	30	6	13	859	598	733
Ga0373398_000001	Ga0373398_000001_1415332_1415856	Actinopolymorpha.bin90	1415332	1415856	-	525	98.24	4.71	#N/A	uncharacterized membrane protein YdbT with pleckstrin-like domain	0	31	356	0	0	0	37	64	30	611	251	250	0	0	0	14	7	6	470	392	447
Ga0373398_000001	Ga0373398_000001_1415909_1416787	Actinopolymorpha.bin90	1415909	1416787	-	879	98.24	4.71	#N/A	BirA family biotin operon repressor/biotin-[acetyl-CoA-carboxylase] ligase	0	59	528	0	0	0	43	138	54	882	353	381	0	0	0	28	6	16	776	563	663
Ga0373398_000001	Ga0373398_000001_1416861_1417688	Actinopolymorpha.bin90	1416861	1417688	-	828	98.24	4.71	#N/A	raffinose/stachyose/melibiose transport system permease protein	0	34	405	0	0	0	38	100	42	764	310	282	0	0	0	14	11	8	716	473	534
Ga0373398_000001	Ga0373398_000001_1417685_1418431	Actinopolymorpha.bin90	1417685	1418431	-	747	98.24	4.71	#N/A	raffinose/stachyose/melibiose transport system permease protein	0	32	498	0	0	0	34	94	18	831	333	361	0	0	0	19	7	17	673	504	630
Ga0373398_000001	Ga0373398_000001_1418569_1419837	Actinopolymorpha.bin90	1418569	1419837	-	1269	98.24	4.71	#N/A	raffinose/stachyose/melibiose transport system substrate-binding protein	0	83	797	0	0	0	65	144	42	1453	621	634	0	0	0	23	16	28	1299	833	987
Ga0373398_000001	Ga0373398_000001_1419834_1421135	Actinopolymorpha.bin90	1419834	1421135	-	1302	98.24	4.71	AA3_1.hmm	hypothetical protein	0	66	786	0	0	0	64	133	45	1351	527	535	0	0	0	38	15	15	1095	714	973
Ga0373398_000001	Ga0373398_000001_1421143_1421931	Actinopolymorpha.bin90	1421143	1421931	-	789	98.24	4.71	#N/A	DNA-binding IclR family transcriptional regulator	0	42	374	0	0	0	53	88	33	809	346	359	0	0	0	20	2	6	635	438	490
Ga0373398_000001	Ga0373398_000001_1422029_1423318	Actinopolymorpha.bin90	1422029	1423318	-	1290	98.24	4.71	GH29.hmm	alpha-L-fucosidase	0	92	793	0	0	0	69	166	78	1440	561	659	0	0	0	39	23	12	1264	786	977
Ga0373398_000001	Ga0373398_000001_1423505_1426162	Actinopolymorpha.bin90	1423505	1426162	-	2658	98.24	4.71	#N/A	phosphoenolpyruvate carboxylase	0	199	1680	0	0	0	183	441	162	3096	1367	1415	0	0	0	65	26	49	2794	1779	2155
Ga0373398_000001	Ga0373398_000001_142551_143633	Actinopolymorpha.bin90	142551	143633	+	1083	98.24	4.71	#N/A	hypothetical protein	0	55	656	0	0	0	68	129	74	1225	522	552	0	0	0	30	8	23	1078	758	746
Ga0373398_000001	Ga0373398_000001_1426315_1428060	Actinopolymorpha.bin90	1426315	1428060	+	1746	98.24	4.71	#N/A	propionyl-CoA carboxylase beta chain	0	135	1178	0	0	0	106	270	130	2030	883	987	0	0	0	61	22	18	1734	1108	1442
Ga0373398_000001	Ga0373398_000001_1431718_1434006	Actinopolymorpha.bin90	1431718	1434006	+	2289	98.24	4.71	#N/A	5-methyltetrahydropteroyltriglutamate--homocysteine methyltransferase	0	157	1459	0	0	0	127	284	105	2643	1071	1228	0	0	0	73	32	35	2181	1477	1788
Ga0373398_000001	Ga0373398_000001_1434378_1436060	Actinopolymorpha.bin90	1434378	1436060	+	1683	98.24	4.71	#N/A	ABC-type transport system substrate-binding protein	0	100	1010	0	0	0	91	205	88	2019	792	863	0	0	0	43	15	22	1721	1137	1338
Ga0373398_000001	Ga0373398_000001_1436222_1437145	Actinopolymorpha.bin90	1436222	1437145	+	924	98.24	4.71	#N/A	ABC-type dipeptide/oligopeptide/nickel transport system permease component	0	43	484	0	0	0	37	89	27	848	365	417	0	0	0	21	8	8	743	399	570
Ga0373398_000001	Ga0373398_000001_1437138_1438115	Actinopolymorpha.bin90	1437138	1438115	+	978	98.24	4.71	#N/A	oligopeptide transport system permease protein	0	50	417	0	0	0	24	96	45	777	321	385	0	0	0	16	3	4	692	392	487
Ga0373398_000001	Ga0373398_000001_143769_144266	Actinopolymorpha.bin90	143769	144266	+	498	98.24	4.71	#N/A	ribosome-associated protein	0	23	272	0	0	0	38	60	19	539	250	224	0	0	0	16	4	10	445	294	391
Ga0373398_000001	Ga0373398_000001_1438115_1439164	Actinopolymorpha.bin90	1438115	1439164	+	1050	98.24	4.71	#N/A	oligopeptide transport system ATP-binding protein	0	54	512	0	0	0	36	95	68	894	374	423	0	0	0	18	13	9	860	527	623
Ga0373398_000001	Ga0373398_000001_1439154_1440206	Actinopolymorpha.bin90	1439154	1440206	+	1053	98.24	4.71	#N/A	oligopeptide transport system ATP-binding protein	0	38	569	0	0	0	63	112	52	974	476	474	0	0	0	24	8	22	795	574	710
Ga0373398_000001	Ga0373398_000001_1440306_1441649	Actinopolymorpha.bin90	1440306	1441649	-	1344	98.24	4.71	#N/A	ADP-ribosylglycohydrolase	0	105	864	0	0	0	82	162	61	1557	652	705	0	0	0	33	24	36	1424	865	1118
Ga0373398_000001	Ga0373398_000001_1441866_1442531	Actinopolymorpha.bin90	1441866	1442531	+	666	98.24	4.71	#N/A	septum formation protein	0	48	494	0	0	0	49	77	33	911	435	442	0	0	0	11	12	10	756	485	641
Ga0373398_000001	Ga0373398_000001_1442649_1443410	Actinopolymorpha.bin90	1442649	1443410	-	762	98.24	4.71	#N/A	NAD(P)-dependent dehydrogenase (short-subunit alcohol dehydrogenase family)	0	44	526	0	0	0	55	158	54	970	372	479	0	0	0	27	23	12	871	499	604
Ga0373398_000001	Ga0373398_000001_1443528_1444388	Actinopolymorpha.bin90	1443528	1444388	-	861	98.24	4.71	#N/A	2-keto-4-pentenoate hydratase/2-oxohepta-3-ene-1,7-dioic acid hydratase in catechol pathway	0	56	405	0	0	0	41	139	56	806	327	380	0	0	0	12	15	14	695	459	549
Ga0373398_000001	Ga0373398_000001_1444399_1445214	Actinopolymorpha.bin90	1444399	1445214	-	816	98.24	4.71	#N/A	sugar phosphate isomerase/epimerase	0	48	474	0	0	0	37	104	48	765	372	375	0	0	0	25	2	10	747	543	652
Ga0373398_000001	Ga0373398_000001_1445462_1445968	Actinopolymorpha.bin90	1445462	1445968	+	507	98.24	4.71	#N/A	hypothetical protein	0	30	299	0	0	0	30	63	27	527	222	227	0	0	0	13	6	3	482	305	341
Ga0373398_000001	Ga0373398_000001_1446069_1446554	Actinopolymorpha.bin90	1446069	1446554	+	486	98.24	4.71	#N/A	ADP-ribose pyrophosphatase	0	31	309	0	0	0	26	74	26	595	249	304	0	0	0	11	4	10	499	357	384
Ga0373398_000001	Ga0373398_000001_1448998_1450008	Actinopolymorpha.bin90	1448998	1450008	+	1011	98.24	4.71	#N/A	DNA-binding LacI/PurR family transcriptional regulator	0	59	675	0	0	0	51	130	41	1219	497	554	0	0	0	16	13	15	896	629	856
Ga0373398_000001	Ga0373398_000001_1450333_1451316	Actinopolymorpha.bin90	1450333	1451316	+	984	98.24	4.71	#N/A	LacI family transcriptional regulator	0	43	691	0	0	0	45	139	61	1116	445	514	0	0	0	16	16	10	941	641	774
Ga0373398_000001	Ga0373398_000001_1451313_1452233	Actinopolymorpha.bin90	1451313	1452233	+	921	98.24	4.71	#N/A	multiple sugar transport system permease protein	0	45	487	0	0	0	49	88	61	809	345	417	0	0	0	14	10	4	765	500	600
Ga0373398_000001	Ga0373398_000001_1452257_1453093	Actinopolymorpha.bin90	1452257	1453093	+	837	98.24	4.71	#N/A	multiple sugar transport system permease protein	0	51	437	0	0	0	34	113	29	876	392	442	0	0	0	20	3	15	710	472	617
Ga0373398_000001	Ga0373398_000001_1453131_1454417	Actinopolymorpha.bin90	1453131	1454417	+	1287	98.24	4.71	#N/A	ABC-type glycerol-3-phosphate transport system substrate-binding protein	0	81	821	0	0	0	87	208	62	1414	594	649	0	0	0	27	19	25	1216	800	959
Ga0373398_000001	Ga0373398_000001_1454519_1455475	Actinopolymorpha.bin90	1454519	1455475	+	957	98.24	4.71	#N/A	ADP-ribosylglycohydrolase	0	66	543	0	0	0	59	163	58	1032	522	564	0	0	0	24	9	14	951	642	752
Ga0373398_000001	Ga0373398_000001_1455592_1456740	Actinopolymorpha.bin90	1455592	1456740	+	1149	98.24	4.71	#N/A	hypothetical protein	0	93	781	0	0	0	74	147	56	1296	567	631	0	0	0	24	10	34	1182	767	949
Ga0373398_000001	Ga0373398_000001_1456737_1457936	Actinopolymorpha.bin90	1456737	1457936	+	1200	98.24	4.71	#N/A	ADP-ribosylglycohydrolase	0	104	766	0	0	0	76	145	42	1211	567	648	0	0	0	30	11	18	1173	762	954
Ga0373398_000001	Ga0373398_000001_145746_146066	Actinopolymorpha.bin90	145746	146066	-	321	98.24	4.71	#N/A	uncharacterized protein (TIGR00106 family)	0	24	229	0	0	0	14	65	12	388	171	164	0	0	0	7	8	4	341	226	271
Ga0373398_000001	Ga0373398_000001_1457971_1459152	Actinopolymorpha.bin90	1457971	1459152	+	1182	98.24	4.71	#N/A	crotonobetainyl-CoA:carnitine CoA-transferase CaiB-like acyl-CoA transferase	0	61	654	0	0	0	53	132	63	1117	463	571	0	0	0	20	8	14	1015	592	731
Ga0373398_000001	Ga0373398_000001_1459149_1460039	Actinopolymorpha.bin90	1459149	1460039	+	891	98.24	4.71	#N/A	citrate lyase subunit beta/citryl-CoA lyase	0	55	497	0	0	0	37	98	42	820	292	392	0	0	0	9	8	15	676	491	599
Ga0373398_000001	Ga0373398_000001_1460058_1460858	Actinopolymorpha.bin90	1460058	1460858	-	801	98.24	4.71	#N/A	predicted TIM-barrel fold metal-dependent hydrolase	0	46	381	0	0	0	41	61	36	733	268	338	0	0	0	8	4	6	543	399	462
Ga0373398_000001	Ga0373398_000001_1460855_1461607	Actinopolymorpha.bin90	1460855	1461607	-	753	98.24	4.71	#N/A	hypothetical protein	0	21	335	0	0	0	34	87	38	645	243	281	0	0	0	16	2	11	540	360	370
Ga0373398_000001	Ga0373398_000001_1461604_1462815	Actinopolymorpha.bin90	1461604	1462815	-	1212	98.24	4.71	#N/A	glutamate-1-semialdehyde 2,1-aminomutase	0	44	687	0	0	0	57	184	77	1201	583	550	0	0	0	25	18	16	1093	618	844
Ga0373398_000001	Ga0373398_000001_146167_147030	Actinopolymorpha.bin90	146167	147030	-	864	98.24	4.71	#N/A	acyl-CoA thioesterase-2	0	51	580	0	0	0	37	150	45	1022	480	481	0	0	0	18	8	2	901	615	750
Ga0373398_000001	Ga0373398_000001_1465172_1465999	Actinopolymorpha.bin90	1465172	1465999	-	828	98.24	4.71	#N/A	multiple sugar transport system permease protein	0	36	400	0	0	0	37	66	20	702	264	333	0	0	0	10	17	11	620	356	431
Ga0373398_000001	Ga0373398_000001_1465996_1466955	Actinopolymorpha.bin90	1465996	1466955	-	960	98.24	4.71	#N/A	multiple sugar transport system permease protein	0	34	354	0	0	0	33	98	10	724	298	406	0	0	0	14	11	14	575	426	498
Ga0373398_000001	Ga0373398_000001_1466964_1468196	Actinopolymorpha.bin90	1466964	1468196	-	1233	98.24	4.71	#N/A	multiple sugar transport system substrate-binding protein	0	62	658	0	0	0	59	142	64	1270	494	574	0	0	0	26	10	14	1045	644	827
Ga0373398_000001	Ga0373398_000001_1470362_1470655	Actinopolymorpha.bin90	1470362	1470655	-	294	98.24	4.71	#N/A	predicted transposase YdaD	0	18	150	0	0	0	16	24	9	261	87	127	0	0	0	0	2	1	223	143	208
Ga0373398_000001	Ga0373398_000001_1470869_1471831	Actinopolymorpha.bin90	1470869	1471831	+	963	98.24	4.71	#N/A	nucleoside-diphosphate-sugar epimerase	0	43	585	0	0	0	46	123	41	1017	435	506	0	0	0	15	15	10	877	619	720
Ga0373398_000001	Ga0373398_000001_1471831_1472883	Actinopolymorpha.bin90	1471831	1472883	+	1053	98.24	4.71	#N/A	dihydrodipicolinate synthase/N-acetylneuraminate lyase	0	78	706	0	0	0	53	166	66	1073	477	542	0	0	0	21	13	14	1053	685	850
Ga0373398_000001	Ga0373398_000001_147222_147443	Actinopolymorpha.bin90	147222	147443	+	222	98.24	4.71	#N/A	hypothetical protein	0	10	121	0	0	0	11	24	19	251	119	104	0	0	0	2	4	0	188	158	180
Ga0373398_000001	Ga0373398_000001_1473813_1474571	Actinopolymorpha.bin90	1473813	1474571	-	759	98.24	4.71	#N/A	predicted O-methyltransferase YrrM	0	42	376	0	0	0	32	87	44	750	311	392	0	0	0	17	5	9	642	349	477
Ga0373398_000001	Ga0373398_000001_147436_148356	Actinopolymorpha.bin90	147436	148356	-	921	98.24	4.71	#N/A	ribokinase	0	30	480	0	0	0	48	111	36	846	335	362	0	0	0	20	6	14	749	456	523
Ga0373398_000001	Ga0373398_000001_1474739_1476274	Actinopolymorpha.bin90	1474739	1476274	-	1536	98.24	4.71	#N/A	acetyl-CoA carboxylase carboxyltransferase component	0	95	942	0	0	0	98	182	73	1685	701	769	0	0	0	39	18	11	1406	930	1132
Ga0373398_000001	Ga0373398_000001_1476299_1477462	Actinopolymorpha.bin90	1476299	1477462	-	1164	98.24	4.71	#N/A	butyryl-CoA dehydrogenase	0	76	721	0	0	0	57	167	71	1242	525	509	0	0	0	24	9	5	1036	683	798
Ga0373398_000001	Ga0373398_000001_1477532_1477909	Actinopolymorpha.bin90	1477532	1477909	+	378	98.24	4.71	#N/A	DNA-binding transcriptional MerR regulator	0	19	292	0	0	0	31	72	23	488	207	205	0	0	0	11	3	11	436	276	344
Ga0373398_000001	Ga0373398_000001_1478027_1480216	Actinopolymorpha.bin90	1478027	1480216	+	2190	98.24	4.71	#N/A	Cu2+-exporting ATPase	0	178	1396	0	0	0	112	277	123	2490	972	1161	0	0	0	57	20	41	2103	1306	1702
Ga0373398_000001	Ga0373398_000001_1480277_1482205	Actinopolymorpha.bin90	1480277	1482205	+	1929	98.24	4.71	#N/A	Ca-activated chloride channel family protein	0	121	1258	0	0	0	106	230	154	2369	964	1121	0	0	0	47	25	34	1933	1353	1496
Ga0373398_000001	Ga0373398_000001_1482350_1484119	Actinopolymorpha.bin90	1482350	1484119	+	1770	98.24	4.71	#N/A	acetyl-CoA/propionyl-CoA carboxylase biotin carboxyl carrier protein	0	124	1137	0	0	0	122	238	122	2026	912	957	0	0	0	44	33	22	1890	1193	1569
Ga0373398_000001	Ga0373398_000001_148386_149021	Actinopolymorpha.bin90	148386	149021	-	636	98.24	4.71	#N/A	hypothetical protein	0	47	429	0	0	0	29	98	41	730	318	331	0	0	0	21	7	12	657	446	536
Ga0373398_000001	Ga0373398_000001_1485588_1486355	Actinopolymorpha.bin90	1485588	1486355	+	768	98.24	4.71	#N/A	beta-phosphoglucomutase family hydrolase	0	29	480	0	0	0	45	95	20	915	371	383	0	0	0	20	21	19	758	437	650
Ga0373398_000001	Ga0373398_000001_1486352_1488802	Actinopolymorpha.bin90	1486352	1488802	+	2451	98.24	4.71	GH65.hmm	alpha,alpha-trehalose phosphorylase	0	156	1356	0	0	0	126	350	122	2489	999	1102	0	0	0	53	30	38	2044	1258	1761
Ga0373398_000001	Ga0373398_000001_1488812_1490218	Actinopolymorpha.bin90	1488812	1490218	-	1407	98.24	4.71	#N/A	dihydrolipoamide dehydrogenase	0	96	874	0	0	0	52	216	65	1532	652	712	0	0	0	50	13	16	1393	877	1188
Ga0373398_000001	Ga0373398_000001_1490409_1490768	Actinopolymorpha.bin90	1490409	1490768	+	360	98.24	4.71	#N/A	hypothetical protein	0	34	217	0	0	0	16	72	27	492	202	235	0	0	0	9	1	2	473	274	330
Ga0373398_000001	Ga0373398_000001_1490857_1491705	Actinopolymorpha.bin90	1490857	1491705	+	849	98.24	4.71	#N/A	ectoine hydroxylase-related dioxygenase (phytanoyl-CoA dioxygenase family)	0	51	533	0	0	0	40	128	46	903	385	441	0	0	0	21	1	8	771	521	648
Ga0373398_000001	Ga0373398_000001_1491775_1493454	Actinopolymorpha.bin90	1491775	1493454	+	1680	98.24	4.71	#N/A	phosphomannomutase	0	110	940	0	0	0	90	236	72	1937	773	787	0	0	0	34	21	32	1364	1048	1105
Ga0373398_000001	Ga0373398_000001_149182_150819	Actinopolymorpha.bin90	149182	150819	+	1638	98.24	4.71	GH36.hmm	uncharacterized lipoprotein YddW (UPF0748 family)	0	98	937	0	0	0	89	233	119	1659	740	753	0	0	0	23	13	28	1491	975	1082
Ga0373398_000001	Ga0373398_000001_1494339_1495355	Actinopolymorpha.bin90	1494339	1495355	+	1017	98.24	4.71	#N/A	deoxyribose-phosphate aldolase	0	68	624	0	0	0	38	136	68	1058	466	478	0	0	0	24	10	11	942	620	728
Ga0373398_000001	Ga0373398_000001_1495432_1496874	Actinopolymorpha.bin90	1495432	1496874	+	1443	98.24	4.71	#N/A	aldehyde dehydrogenase (NAD+)	0	75	778	0	0	0	70	156	77	1389	577	645	0	0	0	24	13	13	1165	807	960
Ga0373398_000001	Ga0373398_000001_1496867_1497808	Actinopolymorpha.bin90	1496867	1497808	+	942	98.24	4.71	#N/A	acyl-CoA reductase-like NAD-dependent aldehyde dehydrogenase	0	45	525	0	0	0	44	125	41	860	419	363	0	0	0	23	5	12	830	508	682
Ga0373398_000001	Ga0373398_000001_1501172_1503208	Actinopolymorpha.bin90	1501172	1503208	-	2037	98.24	4.71	#N/A	ATP-binding cassette subfamily B protein	0	110	1048	0	0	0	103	185	98	1971	749	912	0	0	0	38	15	26	1584	1027	1252
Ga0373398_000001	Ga0373398_000001_1503205_1504935	Actinopolymorpha.bin90	1503205	1504935	-	1731	98.24	4.71	#N/A	ATP-binding cassette subfamily B protein	0	76	910	0	0	0	83	215	71	1578	605	748	0	0	0	42	25	25	1257	917	1050
Ga0373398_000001	Ga0373398_000001_1504978_1505574	Actinopolymorpha.bin90	1504978	1505574	-	597	98.24	4.71	#N/A	AcrR family transcriptional regulator	0	42	336	0	0	0	33	61	24	562	235	215	0	0	0	18	6	5	503	306	404
Ga0373398_000001	Ga0373398_000001_1507115_1508407	Actinopolymorpha.bin90	1507115	1508407	-	1293	98.24	4.71	#N/A	thymidine phosphorylase	0	75	704	0	0	0	55	144	56	1131	431	544	0	0	0	21	11	28	1015	687	739
Ga0373398_000001	Ga0373398_000001_1508400_1508864	Actinopolymorpha.bin90	1508400	1508864	-	465	98.24	4.71	#N/A	cytidine deaminase	0	23	302	0	0	0	27	53	32	476	186	229	0	0	0	14	3	12	474	284	385
Ga0373398_000001	Ga0373398_000001_15086_16078	Actinopolymorpha.bin90	15086	16078	-	993	98.24	4.71	#N/A	peptide/nickel transport system permease protein	0	52	406	0	0	0	33	86	37	901	374	396	0	0	0	12	3	9	675	542	509
Ga0373398_000001	Ga0373398_000001_150860_151168	Actinopolymorpha.bin90	150860	151168	-	309	98.24	4.71	#N/A	hypothetical protein	0	12	256	0	0	0	17	47	22	409	154	151	0	0	0	8	3	7	280	177	230
Ga0373398_000001	Ga0373398_000001_1508994_1510193	Actinopolymorpha.bin90	1508994	1510193	-	1200	98.24	4.71	#N/A	simple sugar transport system permease protein	0	88	749	0	0	0	59	159	80	1359	553	624	0	0	0	32	15	15	1311	701	983
Ga0373398_000001	Ga0373398_000001_1510360_1511514	Actinopolymorpha.bin90	1510360	1511514	-	1155	98.24	4.71	#N/A	simple sugar transport system permease protein	0	63	607	0	0	0	54	128	71	1155	468	537	0	0	0	24	8	23	921	635	741
Ga0373398_000001	Ga0373398_000001_1511511_1513157	Actinopolymorpha.bin90	1511511	1513157	-	1647	98.24	4.71	#N/A	simple sugar transport system ATP-binding protein	0	114	962	0	0	0	77	181	68	1736	692	729	0	0	0	44	16	13	1383	906	1195
Ga0373398_000001	Ga0373398_000001_1513181_1514302	Actinopolymorpha.bin90	1513181	1514302	-	1122	98.24	4.71	#N/A	basic membrane protein A	0	82	591	0	0	0	42	126	50	1142	478	543	0	0	0	27	6	8	978	584	707
Ga0373398_000001	Ga0373398_000001_151320_151559	Actinopolymorpha.bin90	151320	151559	-	240	98.24	4.71	#N/A	preprotein translocase subunit SecG	0	16	156	0	0	0	16	44	17	329	122	115	0	0	0	2	1	3	252	145	187
Ga0373398_000001	Ga0373398_000001_1514453_1515694	Actinopolymorpha.bin90	1514453	1515694	-	1242	98.24	4.71	#N/A	amidohydrolase	0	102	921	0	0	0	85	194	75	1520	724	819	0	0	0	41	13	10	1377	956	1156
Ga0373398_000001	Ga0373398_000001_1515811_1517496	Actinopolymorpha.bin90	1515811	1517496	-	1686	98.24	4.71	#N/A	methylmalonyl-CoA mutase N-terminal domain/subunit	0	74	1084	0	0	0	109	205	96	2000	681	793	0	0	0	52	9	20	1512	1051	1352
Ga0373398_000001	Ga0373398_000001_151638_152987	Actinopolymorpha.bin90	151638	152987	-	1350	98.24	4.71	#N/A	MFS family permease	0	69	853	0	0	0	68	185	123	1553	568	707	0	0	0	21	14	22	1385	867	1054
Ga0373398_000001	Ga0373398_000001_1517937_1518890	Actinopolymorpha.bin90	1517937	1518890	+	954	98.24	4.71	GT4.hmm	phosphatidylinositol alpha 1,6-mannosyltransferase	0	60	594	0	0	0	46	156	70	1103	445	504	0	0	0	23	11	9	923	590	724
Ga0373398_000001	Ga0373398_000001_1518931_1520100	Actinopolymorpha.bin90	1518931	1520100	+	1170	98.24	4.71	GT4.hmm	alpha-1,6-mannosyltransferase	0	104	757	0	0	1	73	155	64	1302	586	597	0	0	0	32	17	18	980	734	986
Ga0373398_000001	Ga0373398_000001_1520218_1521543	Actinopolymorpha.bin90	1520218	1521543	+	1326	98.24	4.71	#N/A	D-alanyl-D-alanine carboxypeptidase (penicillin-binding protein 5/6)	0	77	792	0	0	0	56	179	54	1527	683	675	0	0	0	24	2	12	1214	757	985
Ga0373398_000001	Ga0373398_000001_1521499_1522455	Actinopolymorpha.bin90	1521499	1522455	-	957	98.24	4.71	#N/A	membrane protein	0	38	540	0	0	0	33	125	50	1009	365	400	0	0	0	18	13	19	827	524	637
Ga0373398_000001	Ga0373398_000001_1522561_1523097	Actinopolymorpha.bin90	1522561	1523097	-	537	98.24	4.71	#N/A	2'-5' RNA ligase	0	32	292	0	0	0	14	57	25	631	240	238	0	0	0	10	0	2	425	262	363
Ga0373398_000001	Ga0373398_000001_1523111_1524124	Actinopolymorpha.bin90	1523111	1524124	-	1014	98.24	4.71	#N/A	tryptophanyl-tRNA synthetase	0	70	526	0	0	0	56	109	35	1014	440	451	0	0	0	19	2	18	826	474	659
Ga0373398_000001	Ga0373398_000001_1524153_1524545	Actinopolymorpha.bin90	1524153	1524545	-	393	98.24	4.71	#N/A	uncharacterized protein (DUF488 family)	0	48	325	0	0	0	17	52	31	492	198	224	0	0	0	5	4	3	444	297	349
Ga0373398_000001	Ga0373398_000001_1524731_1525501	Actinopolymorpha.bin90	1524731	1525501	-	771	98.24	4.71	#N/A	TatD DNase family protein	0	43	533	0	0	0	32	100	49	921	340	484	0	0	0	15	8	18	763	496	606
Ga0373398_000001	Ga0373398_000001_1525597_1527228	Actinopolymorpha.bin90	1525597	1527228	-	1632	98.24	4.71	#N/A	methionyl-tRNA synthetase	0	108	872	0	0	0	78	181	75	1689	683	709	0	0	0	44	22	17	1335	869	1132
Ga0373398_000001	Ga0373398_000001_1527291_1528136	Actinopolymorpha.bin90	1527291	1528136	-	846	98.24	4.71	#N/A	16S rRNA (cytidine1402-2'-O)-methyltransferase	0	56	547	0	0	0	70	109	59	1030	441	486	0	0	0	18	4	21	847	541	752
Ga0373398_000001	Ga0373398_000001_1528196_1529827	Actinopolymorpha.bin90	1528196	1529827	+	1632	98.24	4.71	GT39.hmm	dolichyl-phosphate-mannose--protein O-mannosyl transferase	0	103	1083	0	0	0	85	185	75	1893	737	789	0	0	0	32	25	34	1650	1047	1282
Ga0373398_000001	Ga0373398_000001_1530101_1530304	Actinopolymorpha.bin90	1530101	1530304	+	204	98.24	4.71	#N/A	hypothetical protein	0	17	181	0	0	0	11	25	14	302	114	160	0	0	0	2	5	4	263	190	218
Ga0373398_000001	Ga0373398_000001_1530393_1531001	Actinopolymorpha.bin90	1530393	1531001	+	609	98.24	4.71	#N/A	CBS domain-containing protein	0	50	483	0	0	0	41	79	22	778	330	346	0	0	0	10	1	8	711	419	482
Ga0373398_000001	Ga0373398_000001_1531197_1532696	Actinopolymorpha.bin90	1531197	1532696	-	1500	98.24	4.71	#N/A	IMP dehydrogenase	0	95	1085	0	0	0	96	246	97	1963	821	840	0	0	0	50	8	24	1682	1013	1237
Ga0373398_000001	Ga0373398_000001_153142_154764	Actinopolymorpha.bin90	153142	154764	-	1623	98.24	4.71	CE9.hmm	N-acyl-D-amino-acid deacylase	0	123	1016	0	0	0	87	217	88	1996	797	877	0	0	0	31	26	21	1680	1174	1423
Ga0373398_000001	Ga0373398_000001_1533381_1534463	Actinopolymorpha.bin90	1533381	1534463	+	1083	98.24	4.71	CBM50.hmm	murein DD-endopeptidase MepM/ murein hydrolase activator NlpD	0	57	764	0	0	0	75	139	62	1245	588	575	0	0	0	32	10	16	1102	750	966
Ga0373398_000001	Ga0373398_000001_1534593_1535831	Actinopolymorpha.bin90	1534593	1535831	+	1239	98.24	4.71	#N/A	bifunctional non-homologous end joining protein LigD	0	75	766	0	0	0	70	225	73	1532	662	707	0	0	0	27	10	27	1223	853	1068
Ga0373398_000001	Ga0373398_000001_1535954_1538893	Actinopolymorpha.bin90	1535954	1538893	+	2940	98.24	4.71	GH30_5.hmm	O-glycosyl hydrolase	0	236	1731	0	0	0	156	350	151	3168	1263	1481	0	0	0	74	31	49	2721	1827	2242
Ga0373398_000001	Ga0373398_000001_1538959_1539969	Actinopolymorpha.bin90	1538959	1539969	-	1011	98.24	4.71	#N/A	aryl-alcohol dehydrogenase-like predicted oxidoreductase	0	49	711	0	0	0	76	111	69	1141	421	503	0	0	0	28	10	12	1012	624	781
Ga0373398_000001	Ga0373398_000001_1540066_1541436	Actinopolymorpha.bin90	1540066	1541436	-	1371	98.24	4.71	#N/A	hypothetical protein	0	125	908	0	0	0	63	194	96	1501	616	732	0	0	0	38	25	21	1357	823	1170
Ga0373398_000001	Ga0373398_000001_1544086_1544700	Actinopolymorpha.bin90	1544086	1544700	-	615	98.24	4.71	#N/A	AcrR family transcriptional regulator	0	36	330	0	0	0	38	74	44	666	217	363	0	0	0	27	7	3	535	367	524
Ga0373398_000001	Ga0373398_000001_1544910_1545365	Actinopolymorpha.bin90	1544910	1545365	+	456	98.24	4.71	#N/A	hypothetical protein	0	35	280	0	0	0	22	102	28	535	226	244	0	0	0	13	3	9	460	322	379
Ga0373398_000001	Ga0373398_000001_1545469_1546761	Actinopolymorpha.bin90	1545469	1546761	-	1293	98.24	4.71	GH9.hmm	endoglucanase	0	60	690	0	0	0	46	179	67	1321	544	595	0	0	0	36	23	28	974	730	900
Ga0373398_000001	Ga0373398_000001_1546650_1547732	Actinopolymorpha.bin90	1546650	1547732	-	1083	98.24	4.71	CBM4.hmm	endoglucanase	0	72	495	0	0	0	43	99	46	827	318	374	0	0	0	10	9	16	695	493	559
Ga0373398_000001	Ga0373398_000001_1547729_1548859	Actinopolymorpha.bin90	1547729	1548859	-	1131	98.24	4.71	GH109.hmm	predicted dehydrogenase	0	55	586	0	0	0	62	135	51	1109	350	479	0	0	0	29	5	7	929	527	683
Ga0373398_000001	Ga0373398_000001_1548974_1549339	Actinopolymorpha.bin90	1548974	1549339	-	366	98.24	4.71	#N/A	hypothetical protein	0	27	246	0	0	0	23	74	49	481	223	271	0	0	0	13	3	2	471	237	374
Ga0373398_000001	Ga0373398_000001_154951_155568	Actinopolymorpha.bin90	154951	155568	-	618	98.24	4.71	#N/A	uncharacterized protein YdeI (YjbR/CyaY-like superfamily)	0	40	396	0	0	0	25	66	54	727	309	304	0	0	0	17	5	13	558	411	450
Ga0373398_000001	Ga0373398_000001_1549653_1549985	Actinopolymorpha.bin90	1549653	1549985	+	333	98.24	4.71	#N/A	small multidrug resistance family-3 protein	0	26	208	0	0	0	10	56	26	331	141	140	0	0	0	9	1	0	323	182	228
Ga0373398_000001	Ga0373398_000001_1549995_1551968	Actinopolymorpha.bin90	1549995	1551968	-	1974	98.24	4.71	#N/A	Ca-activated chloride channel family protein	0	127	1321	0	0	0	129	253	99	2234	930	1014	0	0	0	38	20	20	1885	1219	1502
Ga0373398_000001	Ga0373398_000001_1552190_1555348	Actinopolymorpha.bin90	1552190	1555348	+	3159	98.24	4.71	GT41.hmm	DNA-binding SARP family transcriptional activator/tetratricopeptide (TPR) repeat protein	0	206	1921	0	0	0	183	454	157	3545	1527	1657	0	0	0	49	30	48	3169	2114	2465
Ga0373398_000001	Ga0373398_000001_1555353_1556108	Actinopolymorpha.bin90	1555353	1556108	-	756	98.24	4.71	#N/A	uncharacterized metal-binding protein	0	36	353	0	0	0	55	83	38	669	265	271	0	0	0	9	4	2	562	365	465
Ga0373398_000001	Ga0373398_000001_155590_156627	Actinopolymorpha.bin90	155590	156627	-	1038	98.24	4.71	#N/A	glucokinase	0	63	581	0	0	0	46	103	30	1005	466	464	0	0	0	20	7	22	883	588	637
Ga0373398_000001	Ga0373398_000001_1556124_1558064	Actinopolymorpha.bin90	1556124	1558064	-	1941	98.24	4.71	#N/A	peptide/nickel transport system substrate-binding protein	0	118	1051	0	0	0	105	239	106	1963	804	922	0	0	0	30	12	22	1629	1161	1332
Ga0373398_000001	Ga0373398_000001_1558403_1559554	Actinopolymorpha.bin90	1558403	1559554	+	1152	98.24	4.71	#N/A	selenocysteine lyase/cysteine desulfurase	2	76	623	0	0	0	79	166	41	1160	456	498	0	0	0	23	7	12	1022	648	794
Ga0373398_000001	Ga0373398_000001_1559582_1560331	Actinopolymorpha.bin90	1559582	1560331	-	750	98.24	4.71	#N/A	DNA-binding transcriptional MerR regulator	0	55	512	0	0	0	51	80	40	737	311	388	0	0	0	19	17	13	666	417	587
Ga0373398_000001	Ga0373398_000001_1560389_1561159	Actinopolymorpha.bin90	1560389	1561159	-	771	98.24	4.71	#N/A	streptomycin 6-kinase	0	55	457	0	0	0	26	110	46	913	353	424	0	0	0	27	11	7	691	471	620
Ga0373398_000001	Ga0373398_000001_1562667_1564205	Actinopolymorpha.bin90	1562667	1564205	+	1539	98.24	4.71	#N/A	LCP family protein required for cell wall assembly	0	98	835	0	0	0	74	170	85	1485	677	724	0	0	0	24	19	19	1427	923	1156
Ga0373398_000001	Ga0373398_000001_1564222_1568133	Actinopolymorpha.bin90	1564222	1568133	-	3912	98.24	4.71	#N/A	ATP-binding cassette subfamily B protein	0	231	2337	0	0	0	182	532	233	4230	1613	1986	0	0	0	106	35	44	3419	2282	2802
Ga0373398_000001	Ga0373398_000001_156627_157586	Actinopolymorpha.bin90	156627	157586	-	960	98.24	4.71	#N/A	glucokinase	0	44	545	0	0	0	36	128	23	1028	414	453	0	0	0	29	12	8	833	535	693
Ga0373398_000001	Ga0373398_000001_1568133_1568660	Actinopolymorpha.bin90	1568133	1568660	-	528	98.24	4.71	#N/A	DNA-binding MarR family transcriptional regulator	0	54	339	0	0	0	43	102	26	549	226	300	0	0	0	11	6	16	526	320	439
Ga0373398_000001	Ga0373398_000001_1568949_1569668	Actinopolymorpha.bin90	1568949	1569668	+	720	98.24	4.71	#N/A	pantothenate kinase	0	61	511	0	0	0	44	161	28	945	401	395	0	0	0	21	8	11	740	514	594
Ga0373398_000001	Ga0373398_000001_1569762_1570634	Actinopolymorpha.bin90	1569762	1570634	-	873	98.24	4.71	#N/A	DNA-binding transcriptional ArsR family regulator	0	51	628	0	0	0	50	136	64	1056	434	489	0	0	0	25	18	13	926	562	777
Ga0373398_000001	Ga0373398_000001_1570700_1572106	Actinopolymorpha.bin90	1570700	1572106	+	1407	98.24	4.71	#N/A	DHA2 family methylenomycin A resistance protein-like MFS transporter	0	111	966	0	0	0	99	224	71	1572	744	752	0	0	0	43	8	15	1376	932	1066
Ga0373398_000001	Ga0373398_000001_1572205_1573338	Actinopolymorpha.bin90	1572205	1573338	-	1134	98.24	4.71	#N/A	uroporphyrinogen-III synthase	0	61	715	0	0	0	69	138	61	1119	455	511	0	0	0	36	2	20	1132	662	793
Ga0373398_000001	Ga0373398_000001_1573335_1573757	Actinopolymorpha.bin90	1573335	1573757	-	423	98.24	4.71	#N/A	nitrite reductase (NADH) small subunit	0	20	164	0	0	0	21	24	14	335	130	144	0	0	0	1	10	2	288	164	234
Ga0373398_000001	Ga0373398_000001_1573770_1576418	Actinopolymorpha.bin90	1573770	1576418	-	2649	98.24	4.71	#N/A	nitrite reductase (NADH) large subunit	0	150	1420	0	0	0	91	335	159	2532	1055	1288	0	0	0	41	37	30	2411	1507	1930
Ga0373398_000001	Ga0373398_000001_157604_158044	Actinopolymorpha.bin90	157604	158044	-	441	98.24	4.71	#N/A	ribosome-associated toxin RatA of RatAB toxin-antitoxin module	0	33	215	0	0	0	25	48	42	435	160	185	0	0	0	16	0	2	367	236	317
Ga0373398_000001	Ga0373398_000001_1576415_1577857	Actinopolymorpha.bin90	1576415	1577857	-	1443	98.24	4.71	#N/A	assimilatory nitrate reductase electron transfer subunit	0	85	810	0	0	0	86	202	67	1482	620	697	0	0	0	31	11	9	1213	844	926
Ga0373398_000001	Ga0373398_000001_1577881_1580031	Actinopolymorpha.bin90	1577881	1580031	-	2151	98.24	4.71	#N/A	assimilatory nitrate reductase catalytic subunit	0	142	1349	0	0	0	117	314	181	2349	1013	1090	0	0	2	62	25	28	2006	1372	1622
Ga0373398_000001	Ga0373398_000001_1580298_1581680	Actinopolymorpha.bin90	1580298	1581680	-	1383	98.24	4.71	#N/A	NNP family nitrate/nitrite transporter-like MFS transporter	0	72	832	0	0	1	98	177	81	1557	691	738	0	0	0	29	30	28	1298	878	1026
Ga0373398_000001	Ga0373398_000001_1581930_1582976	Actinopolymorpha.bin90	1581930	1582976	-	1047	98.24	4.71	#N/A	LacI family transcriptional regulator	0	82	720	0	0	0	78	185	95	1250	500	625	0	0	0	29	20	22	1098	727	885
Ga0373398_000001	Ga0373398_000001_158252_159067	Actinopolymorpha.bin90	158252	159067	-	816	98.24	4.71	#N/A	hypothetical protein	0	56	532	0	0	0	55	138	52	977	425	408	0	0	0	26	7	9	831	602	660
Ga0373398_000001	Ga0373398_000001_1587793_1588941	Actinopolymorpha.bin90	1587793	1588941	+	1149	98.24	4.71	GH109.hmm	predicted dehydrogenase	0	60	644	0	0	0	63	144	72	1193	520	541	0	0	0	25	10	15	992	602	840
Ga0373398_000001	Ga0373398_000001_1588965_1589537	Actinopolymorpha.bin90	1588965	1589537	+	573	98.24	4.71	#N/A	mycothiol synthase	0	26	226	0	0	0	28	31	27	574	247	219	0	0	0	11	2	12	459	304	379
Ga0373398_000001	Ga0373398_000001_1589612_1590913	Actinopolymorpha.bin90	1589612	1590913	-	1302	98.24	4.71	#N/A	cystathionine beta-synthase	0	99	776	0	0	0	90	191	93	1488	555	635	0	0	0	31	9	19	1151	822	1039
Ga0373398_000001	Ga0373398_000001_1591356_1592372	Actinopolymorpha.bin90	1591356	1592372	+	1017	98.24	4.71	CE3.hmm	lysophospholipase L1-like esterase	0	85	722	0	0	0	86	180	69	1281	542	595	0	0	0	37	23	28	1119	773	982
Ga0373398_000001	Ga0373398_000001_159408_160805	Actinopolymorpha.bin90	159408	160805	-	1398	98.24	4.71	#N/A	MFS family permease	0	88	853	0	0	0	70	233	82	1489	674	698	0	0	0	48	14	25	1299	813	1052
Ga0373398_000001	Ga0373398_000001_1594439_1594681	Actinopolymorpha.bin90	1594439	1594681	+	243	98.24	4.71	#N/A	hypothetical protein	0	13	208	0	0	0	11	35	8	313	153	142	0	0	0	6	5	2	249	168	212
Ga0373398_000001	Ga0373398_000001_1594853_1595677	Actinopolymorpha.bin90	1594853	1595677	+	825	98.24	4.71	#N/A	transcriptional regulator with XRE-family HTH domain	0	75	661	0	0	0	35	115	45	1080	444	440	0	0	0	15	10	7	909	628	779
Ga0373398_000001	Ga0373398_000001_1595757_1596551	Actinopolymorpha.bin90	1595757	1596551	-	795	98.24	4.71	#N/A	hypothetical protein	0	56	480	0	0	0	46	111	37	890	415	395	0	0	0	15	8	8	734	458	598
Ga0373398_000001	Ga0373398_000001_1596884_1597336	Actinopolymorpha.bin90	1596884	1597336	+	453	98.24	4.71	#N/A	deazaflavin-dependent oxidoreductase (nitroreductase family)	0	27	320	0	0	0	20	71	16	578	260	304	0	0	0	23	3	5	553	325	361
Ga0373398_000001	Ga0373398_000001_1597515_1599131	Actinopolymorpha.bin90	1597515	1599131	-	1617	98.24	4.71	#N/A	chaperonin GroEL	0	91	1050	0	0	0	89	241	91	1872	775	864	0	0	0	28	15	18	1512	1042	1287
Ga0373398_000001	Ga0373398_000001_1599255_1599551	Actinopolymorpha.bin90	1599255	1599551	-	297	98.24	4.71	#N/A	chaperonin GroES	0	30	246	0	0	0	22	28	26	426	189	174	0	0	0	5	2	4	429	248	287
Ga0373398_000001	Ga0373398_000001_1601329_1601706	Actinopolymorpha.bin90	1601329	1601706	+	378	98.24	4.71	#N/A	reactive intermediate/imine deaminase	0	37	355	0	0	0	22	44	36	492	233	283	0	0	0	18	6	4	495	326	388
Ga0373398_000001	Ga0373398_000001_1601852_1603483	Actinopolymorpha.bin90	1601852	1603483	-	1632	98.24	4.71	GH3.hmm	beta-N-acetylhexosaminidase	0	124	1031	0	0	0	131	234	109	1905	722	965	0	0	0	62	13	20	1709	1083	1471
Ga0373398_000001	Ga0373398_000001_1603856_1604227	Actinopolymorpha.bin90	1603856	1604227	+	372	98.24	4.71	#N/A	rhodanese-related sulfurtransferase	0	31	237	0	0	0	26	85	22	483	221	246	0	0	0	13	1	4	397	262	307
Ga0373398_000001	Ga0373398_000001_1604312_1605358	Actinopolymorpha.bin90	1604312	1605358	+	1047	98.24	4.71	#N/A	N6-L-threonylcarbamoyladenine synthase	0	50	526	0	0	0	50	119	39	1105	446	480	0	0	0	31	15	6	880	570	729
Ga0373398_000001	Ga0373398_000001_1605405_1607678	Actinopolymorpha.bin90	1605405	1607678	-	2274	98.24	4.71	#N/A	peptide/nickel transport system substrate-binding protein	0	144	1201	0	0	0	159	275	113	2328	986	1127	0	0	0	56	22	31	2009	1178	1683
Ga0373398_000001	Ga0373398_000001_1607935_1608396	Actinopolymorpha.bin90	1607935	1608396	-	462	98.24	4.71	#N/A	ribosomal-protein-alanine acetyltransferase	0	34	371	0	0	0	23	68	42	625	336	308	0	0	0	19	1	4	549	323	506
Ga0373398_000001	Ga0373398_000001_1608553_1609215	Actinopolymorpha.bin90	1608553	1609215	-	663	98.24	4.71	#N/A	tRNA threonylcarbamoyl adenosine modification protein YeaZ	0	34	479	0	0	0	41	71	37	756	328	357	0	0	0	18	3	10	703	441	643
Ga0373398_000001	Ga0373398_000001_1609262_1610248	Actinopolymorpha.bin90	1609262	1610248	-	987	98.24	4.71	#N/A	tRNA threonylcarbamoyladenosine biosynthesis protein TsaE	0	67	647	0	0	0	63	133	78	1101	451	536	0	0	0	33	5	6	949	651	696
Ga0373398_000001	Ga0373398_000001_161039_161746	Actinopolymorpha.bin90	161039	161746	+	708	98.24	4.71	#N/A	DNA polymerase	0	53	370	0	0	0	36	120	41	692	264	327	0	0	0	28	7	3	576	359	447
Ga0373398_000001	Ga0373398_000001_1610394_1611512	Actinopolymorpha.bin90	1610394	1611512	-	1119	98.24	4.71	#N/A	pimeloyl-ACP methyl ester carboxylesterase	0	55	768	0	0	0	66	141	63	1312	546	568	0	0	0	26	13	11	1062	634	906
Ga0373398_000001	Ga0373398_000001_1611509_1612651	Actinopolymorpha.bin90	1611509	1612651	-	1143	98.24	4.71	#N/A	alanine racemase	0	74	792	0	0	0	57	143	68	1400	584	537	0	0	0	24	20	22	1137	731	926
Ga0373398_000001	Ga0373398_000001_1612781_1613896	Actinopolymorpha.bin90	1612781	1613896	+	1116	98.24	4.71	#N/A	putative pantetheine hydrolase	0	58	746	0	0	0	47	168	60	1264	513	511	0	0	0	21	6	14	1071	713	792
Ga0373398_000001	Ga0373398_000001_1613908_1615329	Actinopolymorpha.bin90	1613908	1615329	-	1422	98.24	4.71	#N/A	hydroxyethylthiazole kinase-like uncharacterized protein yjeF	0	98	829	0	0	0	59	174	75	1506	574	680	0	0	0	44	9	8	1129	791	952
Ga0373398_000001	Ga0373398_000001_1615326_1615814	Actinopolymorpha.bin90	1615326	1615814	-	489	98.24	4.71	#N/A	holo-[acyl-carrier protein] synthase	0	48	322	0	0	0	19	44	31	574	207	278	0	0	0	11	6	12	481	294	407
Ga0373398_000001	Ga0373398_000001_16158_18128	Actinopolymorpha.bin90	16158	18128	-	1971	98.24	4.71	#N/A	peptide/nickel transport system substrate-binding protein	0	97	1001	0	0	0	112	221	105	1981	787	955	0	0	0	47	11	19	1780	1129	1428
Ga0373398_000001	Ga0373398_000001_1616122_1616898	Actinopolymorpha.bin90	1616122	1616898	+	777	98.24	4.71	#N/A	VIT1/CCC1 family predicted Fe2+/Mn2+ transporter	0	50	590	0	0	0	52	109	49	1039	430	425	0	0	0	28	12	4	822	487	572
Ga0373398_000001	Ga0373398_000001_1617004_1618902	Actinopolymorpha.bin90	1617004	1618902	-	1899	98.24	4.71	#N/A	glucosamine--fructose-6-phosphate aminotransferase (isomerizing)	0	139	1354	0	0	0	120	232	101	2320	952	1036	0	0	0	54	22	36	2002	1404	1607
Ga0373398_000001	Ga0373398_000001_1619096_1620091	Actinopolymorpha.bin90	1619096	1620091	+	996	98.24	4.71	#N/A	type I pantothenate kinase	0	76	739	0	0	0	61	172	43	1346	588	590	0	0	0	21	10	21	1111	725	865
Ga0373398_000001	Ga0373398_000001_1620827_1622866	Actinopolymorpha.bin90	1620827	1622866	+	2040	98.24	4.71	#N/A	asparagine synthase (glutamine-hydrolysing)	0	131	1001	0	0	0	103	243	93	1833	718	817	0	0	0	40	23	15	1506	1057	1188
Ga0373398_000001	Ga0373398_000001_162247_163425	Actinopolymorpha.bin90	162247	163425	-	1179	98.24	4.71	GT4.hmm	phosphatidylinositol alpha-1,6-mannosyltransferase	0	69	619	0	0	0	64	140	67	1173	472	524	0	0	0	21	12	20	965	640	769
Ga0373398_000001	Ga0373398_000001_1622576_1624315	Actinopolymorpha.bin90	1622576	1624315	-	1740	98.24	4.71	#N/A	putative peptidoglycan lipid II flippase	0	92	889	0	0	0	74	221	58	1688	605	789	0	0	0	29	19	25	1400	839	1093
Ga0373398_000001	Ga0373398_000001_1625314_1626324	Actinopolymorpha.bin90	1625314	1626324	-	1011	98.24	4.71	#N/A	GNAT superfamily N-acetyltransferase/RimJ/RimL family protein N-acetyltransferase	0	49	508	0	0	0	52	100	45	894	406	359	0	0	0	21	10	24	774	494	593
Ga0373398_000001	Ga0373398_000001_1626321_1627673	Actinopolymorpha.bin90	1626321	1627673	-	1353	98.24	4.71	#N/A	phosphoglucosamine mutase	0	79	744	0	0	0	72	186	60	1266	489	529	0	0	0	16	31	14	1010	637	826
Ga0373398_000001	Ga0373398_000001_1627687_1628241	Actinopolymorpha.bin90	1627687	1628241	-	555	98.24	4.71	#N/A	small subunit ribosomal protein S9	0	32	257	0	0	0	26	63	22	546	208	255	0	0	0	18	10	6	436	252	362
Ga0373398_000001	Ga0373398_000001_1628291_1628734	Actinopolymorpha.bin90	1628291	1628734	-	444	98.24	4.71	#N/A	large subunit ribosomal protein L13	0	29	295	0	0	0	27	39	21	536	213	213	0	0	0	8	5	7	410	280	344
Ga0373398_000001	Ga0373398_000001_1629187_1630335	Actinopolymorpha.bin90	1629187	1630335	+	1149	98.24	4.71	#N/A	glucose/arabinose dehydrogenase	0	72	798	0	0	0	70	215	77	1357	629	643	0	0	0	43	9	8	1161	741	902
Ga0373398_000001	Ga0373398_000001_1631711_1633477	Actinopolymorpha.bin90	1631711	1633477	-	1767	98.24	4.71	#N/A	ATPase subunit of ABC transporter with duplicated ATPase domains	0	100	1066	0	0	0	89	271	69	1974	754	873	0	0	0	55	17	18	1818	1002	1320
Ga0373398_000001	Ga0373398_000001_1633793_1634989	Actinopolymorpha.bin90	1633793	1634989	+	1197	98.24	4.71	GH109.hmm	predicted dehydrogenase	0	69	715	0	0	0	50	127	70	1242	508	547	0	0	0	16	10	16	1011	653	850
Ga0373398_000001	Ga0373398_000001_1635924_1636565	Actinopolymorpha.bin90	1635924	1636565	-	642	98.24	4.71	#N/A	16S rRNA G1207 methylase RsmC	0	42	376	0	0	0	35	73	29	752	314	357	0	0	0	14	5	6	565	359	462
Ga0373398_000001	Ga0373398_000001_1636532_1637440	Actinopolymorpha.bin90	1636532	1637440	-	909	98.24	4.71	#N/A	tRNA pseudouridine38-40 synthase	0	64	496	0	0	0	60	123	29	1001	411	422	0	0	0	18	5	10	797	506	636
Ga0373398_000001	Ga0373398_000001_1637524_1638096	Actinopolymorpha.bin90	1637524	1638096	-	573	98.24	4.71	#N/A	large subunit ribosomal protein L17	0	43	413	0	0	0	49	82	50	794	309	320	0	0	0	22	8	10	654	461	551
Ga0373398_000001	Ga0373398_000001_1638326_1639369	Actinopolymorpha.bin90	1638326	1639369	-	1044	98.24	4.71	#N/A	DNA-directed RNA polymerase subunit alpha	0	67	657	0	0	0	78	136	83	1243	538	557	0	0	0	28	12	25	1182	630	867
Ga0373398_000001	Ga0373398_000001_1639482_1640090	Actinopolymorpha.bin90	1639482	1640090	-	609	98.24	4.71	#N/A	small subunit ribosomal protein S4	0	43	429	0	0	0	29	94	30	717	274	277	0	0	0	8	8	11	524	402	455
Ga0373398_000001	Ga0373398_000001_1640123_1640527	Actinopolymorpha.bin90	1640123	1640527	-	405	98.24	4.71	#N/A	small subunit ribosomal protein S11	0	14	208	0	0	0	24	58	19	361	173	165	0	0	0	12	5	4	375	206	266
Ga0373398_000001	Ga0373398_000001_1640543_1640923	Actinopolymorpha.bin90	1640543	1640923	-	381	98.24	4.71	#N/A	small subunit ribosomal protein S13	0	39	240	0	0	0	26	38	19	420	174	200	0	0	0	6	1	4	452	246	317
Ga0373398_000001	Ga0373398_000001_1641241_1641354	Actinopolymorpha.bin90	1641241	1641354	-	114	98.24	4.71	#N/A	large subunit ribosomal protein L36	0	9	105	0	0	0	10	12	14	134	60	83	0	0	0	7	1	2	107	74	128
Ga0373398_000001	Ga0373398_000001_1641382_1641603	Actinopolymorpha.bin90	1641382	1641603	-	222	98.24	4.71	#N/A	translation initiation factor IF-1	0	19	183	0	0	0	8	42	30	283	111	99	0	0	0	4	6	0	213	141	170
Ga0373398_000001	Ga0373398_000001_1641979_1642404	Actinopolymorpha.bin90	1641979	1642404	-	426	98.24	4.71	#N/A	hypothetical protein	0	55	364	0	0	0	24	60	23	599	294	316	0	0	0	30	6	10	634	406	464
Ga0373398_000001	Ga0373398_000001_1642590_1643150	Actinopolymorpha.bin90	1642590	1643150	-	561	98.24	4.71	#N/A	adenylate kinase	0	41	362	0	0	0	35	89	29	687	298	273	0	0	0	25	13	14	560	355	412
Ga0373398_000001	Ga0373398_000001_1643150_1644445	Actinopolymorpha.bin90	1643150	1644445	-	1296	98.24	4.71	#N/A	preprotein translocase subunit SecY	0	98	754	0	0	0	60	151	56	1305	595	642	0	0	0	11	15	11	1166	778	961
Ga0373398_000001	Ga0373398_000001_1644675_1645193	Actinopolymorpha.bin90	1644675	1645193	-	519	98.24	4.71	#N/A	large subunit ribosomal protein L15	0	20	330	0	0	0	32	41	28	535	219	259	0	0	0	12	2	4	504	260	383
Ga0373398_000001	Ga0373398_000001_1645196_1645378	Actinopolymorpha.bin90	1645196	1645378	-	183	98.24	4.71	#N/A	large subunit ribosomal protein L30	0	7	14	0	0	0	3	3	3	39	10	11	0	0	0	1	0	0	29	15	26
Ga0373398_000001	Ga0373398_000001_1645378_1645980	Actinopolymorpha.bin90	1645378	1645980	-	603	98.24	4.71	#N/A	small subunit ribosomal protein S5	0	43	395	0	0	0	35	99	33	627	269	270	0	0	0	14	7	10	537	403	451
Ga0373398_000001	Ga0373398_000001_1646149_1646532	Actinopolymorpha.bin90	1646149	1646532	-	384	98.24	4.71	#N/A	large subunit ribosomal protein L18	0	25	287	0	0	0	19	51	30	422	212	173	0	0	0	10	3	3	348	233	294
Ga0373398_000001	Ga0373398_000001_1646535_1647074	Actinopolymorpha.bin90	1646535	1647074	-	540	98.24	4.71	#N/A	large subunit ribosomal protein L6	0	26	222	0	0	0	35	63	17	441	194	225	0	0	0	10	2	7	443	238	339
Ga0373398_000001	Ga0373398_000001_1647119_1647520	Actinopolymorpha.bin90	1647119	1647520	-	402	98.24	4.71	#N/A	small subunit ribosomal protein S8	0	17	256	0	0	0	20	46	19	397	184	198	0	0	0	14	3	6	377	238	296
Ga0373398_000001	Ga0373398_000001_1647630_1647815	Actinopolymorpha.bin90	1647630	1647815	-	186	98.24	4.71	#N/A	small subunit ribosomal protein S14	0	7	90	0	0	0	16	17	12	200	72	84	0	0	0	5	2	6	149	98	141
Ga0373398_000001	Ga0373398_000001_1647847_1648521	Actinopolymorpha.bin90	1647847	1648521	-	675	98.24	4.71	#N/A	large subunit ribosomal protein L5	0	37	354	0	0	0	56	98	41	645	253	279	0	0	0	16	4	11	511	351	449
Ga0373398_000001	Ga0373398_000001_1648521_1648928	Actinopolymorpha.bin90	1648521	1648928	-	408	98.24	4.71	#N/A	large subunit ribosomal protein L24	0	12	154	0	0	0	9	29	9	243	98	107	0	0	0	8	6	4	242	171	171
Ga0373398_000001	Ga0373398_000001_1648930_1649298	Actinopolymorpha.bin90	1648930	1649298	-	369	98.24	4.71	#N/A	large subunit ribosomal protein L14	0	20	173	0	0	0	11	42	19	298	107	119	0	0	0	6	4	2	280	146	198
Ga0373398_000001	Ga0373398_000001_1649357_1649713	Actinopolymorpha.bin90	1649357	1649713	-	357	98.24	4.71	#N/A	small subunit ribosomal protein S17	0	21	151	0	0	0	18	44	18	272	120	125	0	0	0	8	3	4	273	165	224
Ga0373398_000001	Ga0373398_000001_164941_165963	Actinopolymorpha.bin90	164941	165963	-	1023	98.24	4.71	#N/A	cell wall-associated NlpC family hydrolase	0	58	683	0	0	0	64	124	47	1250	422	488	0	0	0	31	6	22	972	609	755
Ga0373398_000001	Ga0373398_000001_1649710_1650012	Actinopolymorpha.bin90	1649710	1650012	-	303	98.24	4.71	#N/A	large subunit ribosomal protein L29	0	10	102	0	0	0	12	12	12	141	68	82	0	0	0	5	3	2	149	85	106
Ga0373398_000001	Ga0373398_000001_1650012_1650431	Actinopolymorpha.bin90	1650012	1650431	-	420	98.24	4.71	#N/A	large subunit ribosomal protein L16	0	15	158	0	0	0	8	33	10	255	121	131	0	0	0	1	4	4	226	157	210
Ga0373398_000001	Ga0373398_000001_1650434_1651291	Actinopolymorpha.bin90	1650434	1651291	-	858	98.24	4.71	#N/A	small subunit ribosomal protein S3	0	39	505	0	0	0	60	77	37	737	400	416	0	0	0	14	9	8	683	411	562
Ga0373398_000001	Ga0373398_000001_1651291_1651731	Actinopolymorpha.bin90	1651291	1651731	-	441	98.24	4.71	#N/A	large subunit ribosomal protein L22	0	21	172	0	0	0	24	45	17	311	162	165	0	0	0	5	0	4	305	167	237
Ga0373398_000001	Ga0373398_000001_1651728_1652009	Actinopolymorpha.bin90	1651728	1652009	-	282	98.24	4.71	#N/A	small subunit ribosomal protein S19	0	12	77	0	0	0	9	17	6	138	67	90	0	0	0	2	1	0	147	97	94
Ga0373398_000001	Ga0373398_000001_1652027_1652860	Actinopolymorpha.bin90	1652027	1652860	-	834	98.24	4.71	#N/A	large subunit ribosomal protein L2	0	32	409	0	0	0	47	75	41	740	367	357	0	0	0	19	7	7	728	468	563
Ga0373398_000001	Ga0373398_000001_1652872_1653177	Actinopolymorpha.bin90	1652872	1653177	-	306	98.24	4.71	#N/A	large subunit ribosomal protein L23	0	4	93	0	0	0	7	10	9	175	62	68	0	0	0	1	0	0	148	90	101
Ga0373398_000001	Ga0373398_000001_1653174_1653986	Actinopolymorpha.bin90	1653174	1653986	-	813	98.24	4.71	#N/A	large subunit ribosomal protein L4	0	36	436	0	0	0	43	67	14	606	261	309	0	0	0	20	12	12	517	325	451
Ga0373398_000001	Ga0373398_000001_1653983_1654675	Actinopolymorpha.bin90	1653983	1654675	-	693	98.24	4.71	#N/A	large subunit ribosomal protein L3	0	31	297	0	0	0	32	89	28	631	199	263	0	0	0	7	6	7	482	297	367
Ga0373398_000001	Ga0373398_000001_1654687_1654995	Actinopolymorpha.bin90	1654687	1654995	-	309	98.24	4.71	#N/A	small subunit ribosomal protein S10	0	16	168	0	0	0	13	32	12	326	139	128	0	0	0	6	4	0	250	197	215
Ga0373398_000001	Ga0373398_000001_1655644_1656840	Actinopolymorpha.bin90	1655644	1656840	-	1197	98.24	4.71	#N/A	elongation factor Tu	0	68	700	0	0	0	40	156	49	1191	555	539	0	0	0	30	7	10	1082	742	859
Ga0373398_000001	Ga0373398_000001_1656925_1659030	Actinopolymorpha.bin90	1656925	1659030	-	2106	98.24	4.71	#N/A	elongation factor G	0	85	1280	0	0	0	127	262	100	2334	988	1003	0	0	0	34	24	22	1976	1254	1581
Ga0373398_000001	Ga0373398_000001_1659182_1659652	Actinopolymorpha.bin90	1659182	1659652	-	471	98.24	4.71	#N/A	small subunit ribosomal protein S7	0	42	316	0	0	0	28	48	32	516	241	216	0	0	0	9	2	5	469	322	338
Ga0373398_000001	Ga0373398_000001_1659652_1660026	Actinopolymorpha.bin90	1659652	1660026	-	375	98.24	4.71	#N/A	small subunit ribosomal protein S12	0	28	240	0	0	0	17	44	18	474	160	170	0	0	0	11	9	10	349	231	296
Ga0373398_000001	Ga0373398_000001_1660649_1664527	Actinopolymorpha.bin90	1660649	1664527	-	3879	98.24	4.71	#N/A	DNA-directed RNA polymerase subunit beta'	0	266	2477	0	2	1	204	510	195	4242	1791	1933	0	0	0	122	53	39	3602	2421	2831
Ga0373398_000001	Ga0373398_000001_1664764_1668297	Actinopolymorpha.bin90	1664764	1668297	-	3534	98.24	4.71	#N/A	DNA-directed RNA polymerase subunit beta	0	256	2114	0	0	0	221	418	148	3815	1543	1656	0	0	0	95	30	28	3333	2169	2648
Ga0373398_000001	Ga0373398_000001_166626_168065	Actinopolymorpha.bin90	166626	168065	-	1440	98.24	4.71	#N/A	predicted RNA-binding protein with PIN domain	0	106	862	0	0	0	94	165	76	1662	633	700	0	0	0	37	21	10	1394	870	1170
Ga0373398_000001	Ga0373398_000001_1670281_1671564	Actinopolymorpha.bin90	1670281	1671564	-	1284	98.24	4.71	#N/A	phospholipid/cholesterol/gamma-HCH transport system substrate-binding protein	0	53	612	0	0	0	59	176	73	1177	466	470	0	0	0	21	12	14	1049	679	708
Ga0373398_000001	Ga0373398_000001_1671561_1672643	Actinopolymorpha.bin90	1671561	1672643	-	1083	98.24	4.71	#N/A	phospholipid/cholesterol/gamma-HCH transport system substrate-binding protein	0	62	576	0	0	0	57	136	56	1073	468	529	0	0	0	18	11	13	939	632	749
Ga0373398_000001	Ga0373398_000001_1672826_1674019	Actinopolymorpha.bin90	1672826	1674019	-	1194	98.24	4.71	#N/A	phospholipid/cholesterol/gamma-HCH transport system substrate-binding protein	0	61	703	0	0	0	55	132	73	1291	531	553	0	0	0	24	11	17	1050	652	821
Ga0373398_000001	Ga0373398_000001_1674016_1675023	Actinopolymorpha.bin90	1674016	1675023	-	1008	98.24	4.71	#N/A	phospholipid/cholesterol/gamma-HCH transport system substrate-binding protein	0	56	531	0	0	0	59	99	57	1022	379	434	0	0	0	26	16	18	737	543	669
Ga0373398_000001	Ga0373398_000001_1675020_1676165	Actinopolymorpha.bin90	1675020	1676165	-	1146	98.24	4.71	#N/A	phospholipid/cholesterol/gamma-HCH transport system substrate-binding protein	0	74	563	0	0	0	53	110	46	1049	444	467	0	0	0	30	14	12	882	547	740
Ga0373398_000001	Ga0373398_000001_1676162_1677469	Actinopolymorpha.bin90	1676162	1677469	-	1308	98.24	4.71	#N/A	virulence factor Mce-like protein	0	83	714	0	0	0	70	143	50	1222	518	469	0	0	0	21	6	11	1033	671	831
Ga0373398_000001	Ga0373398_000001_1677475_1678368	Actinopolymorpha.bin90	1677475	1678368	-	894	98.24	4.71	#N/A	phospholipid/cholesterol/gamma-HCH transport system permease protein	0	43	431	0	0	0	42	114	37	854	298	298	0	0	0	21	5	11	661	345	531
Ga0373398_000001	Ga0373398_000001_1678378_1679151	Actinopolymorpha.bin90	1678378	1679151	-	774	98.24	4.71	#N/A	phospholipid/cholesterol/gamma-HCH transport system permease protein	0	50	422	0	0	0	33	66	46	651	250	311	0	0	0	8	2	4	526	370	506
Ga0373398_000001	Ga0373398_000001_1679148_1680170	Actinopolymorpha.bin90	1679148	1680170	-	1023	98.24	4.71	#N/A	phospholipid/cholesterol/gamma-HCH transport system ATP-binding protein	0	61	635	0	0	0	58	175	52	1024	400	444	0	0	0	20	13	12	893	548	688
Ga0373398_000001	Ga0373398_000001_1680541_1680954	Actinopolymorpha.bin90	1680541	1680954	-	414	98.24	4.71	#N/A	hypothetical protein	0	14	225	0	0	0	36	41	24	408	181	202	0	0	0	6	6	3	359	262	301
Ga0373398_000001	Ga0373398_000001_1680958_1681227	Actinopolymorpha.bin90	1680958	1681227	-	270	98.24	4.71	#N/A	prevent-host-death family protein	0	12	125	0	0	0	13	37	14	268	113	117	0	0	0	4	5	0	265	160	223
Ga0373398_000001	Ga0373398_000001_1682456_1682845	Actinopolymorpha.bin90	1682456	1682845	-	390	98.24	4.71	#N/A	large subunit ribosomal protein L7/L12	0	20	241	0	0	0	28	51	10	418	146	185	0	0	0	12	1	5	345	235	326
Ga0373398_000001	Ga0373398_000001_1682896_1683474	Actinopolymorpha.bin90	1682896	1683474	-	579	98.24	4.71	#N/A	large subunit ribosomal protein L10	0	49	401	0	0	0	34	91	36	820	364	336	0	0	0	17	10	7	647	457	501
Ga0373398_000001	Ga0373398_000001_168302_169081	Actinopolymorpha.bin90	168302	169081	+	780	98.24	4.71	#N/A	SAM-dependent methyltransferase	0	57	524	0	0	0	66	110	40	1035	421	466	0	0	0	27	8	14	916	496	758
Ga0373398_000001	Ga0373398_000001_1684803_1685405	Actinopolymorpha.bin90	1684803	1685405	-	603	98.24	4.71	#N/A	hypothetical protein	0	39	405	0	0	0	55	113	48	790	293	324	0	0	0	35	5	14	703	457	536
Ga0373398_000001	Ga0373398_000001_1686466_1687176	Actinopolymorpha.bin90	1686466	1687176	-	711	98.24	4.71	#N/A	large subunit ribosomal protein L1	0	51	472	0	0	0	48	118	35	931	394	428	0	0	0	10	14	6	772	450	581
Ga0373398_000001	Ga0373398_000001_1687341_1687772	Actinopolymorpha.bin90	1687341	1687772	-	432	98.24	4.71	#N/A	large subunit ribosomal protein L11	0	25	248	0	0	0	23	33	19	471	162	236	0	0	0	9	6	8	405	238	324
Ga0373398_000001	Ga0373398_000001_1687831_1688625	Actinopolymorpha.bin90	1687831	1688625	-	795	98.24	4.71	#N/A	transcriptional antiterminator NusG	0	41	496	0	0	0	55	90	28	867	282	370	0	0	0	22	4	21	735	430	580
Ga0373398_000001	Ga0373398_000001_1688880_1689176	Actinopolymorpha.bin90	1688880	1689176	-	297	98.24	4.71	#N/A	preprotein translocase subunit SecE	0	35	228	0	0	0	17	46	17	395	178	227	0	0	0	19	5	2	363	228	322
Ga0373398_000001	Ga0373398_000001_1689619_1690905	Actinopolymorpha.bin90	1689619	1690905	+	1287	98.24	4.71	#N/A	aspartate/methionine/tyrosine aminotransferase	0	86	842	0	0	0	72	196	89	1419	564	675	0	0	0	43	13	21	1313	938	974
Ga0373398_000001	Ga0373398_000001_1690972_1692078	Actinopolymorpha.bin90	1690972	1692078	+	1107	98.24	4.71	#N/A	adenosine deaminase	0	106	712	0	0	0	54	188	72	1208	517	606	0	0	0	28	14	8	1075	628	933
Ga0373398_000001	Ga0373398_000001_169205_170146	Actinopolymorpha.bin90	169205	170146	-	942	98.24	4.71	#N/A	RNA polymerase sigma-70 factor (ECF subfamily)	0	57	635	0	0	0	73	140	82	1149	478	521	0	0	0	27	16	19	942	634	834
Ga0373398_000001	Ga0373398_000001_1692178_1693245	Actinopolymorpha.bin90	1692178	1693245	-	1068	98.24	4.71	#N/A	UDP-N-acetylmuramate dehydrogenase	0	69	650	0	0	0	38	174	48	1107	498	558	0	0	0	12	8	27	910	662	865
Ga0373398_000001	Ga0373398_000001_1693255_1693698	Actinopolymorpha.bin90	1693255	1693698	-	444	98.24	4.71	#N/A	acyl dehydratase	0	24	189	0	0	0	11	30	22	359	152	174	0	0	0	10	2	5	309	185	239
Ga0373398_000001	Ga0373398_000001_1693695_1694141	Actinopolymorpha.bin90	1693695	1694141	-	447	98.24	4.71	#N/A	acyl dehydratase	0	18	198	0	0	0	18	38	13	342	147	137	0	0	0	11	3	1	295	182	208
Ga0373398_000001	Ga0373398_000001_1694165_1694335	Actinopolymorpha.bin90	1694165	1694335	-	171	98.24	4.71	#N/A	large subunit ribosomal protein L33	0	8	106	0	0	0	13	16	11	219	75	94	0	0	0	5	1	2	128	96	113
Ga0373398_000001	Ga0373398_000001_1694773_1695930	Actinopolymorpha.bin90	1694773	1695930	-	1158	98.24	4.71	#N/A	glycerophosphoryl diester phosphodiesterase	0	69	730	0	0	0	73	164	66	1436	510	732	0	0	0	30	9	6	1165	805	1025
Ga0373398_000001	Ga0373398_000001_1696107_1697000	Actinopolymorpha.bin90	1696107	1697000	+	894	98.24	4.71	#N/A	probable F420-dependent oxidoreductase	0	86	648	0	0	0	52	146	61	1148	441	486	0	0	0	25	14	23	977	655	860
Ga0373398_000001	Ga0373398_000001_1697258_1697497	Actinopolymorpha.bin90	1697258	1697497	-	240	98.24	4.71	#N/A	hypothetical protein	0	29	238	0	0	0	30	40	8	441	199	188	0	0	0	14	8	8	411	211	281
Ga0373398_000001	Ga0373398_000001_1698076_1698927	Actinopolymorpha.bin90	1698076	1698927	+	852	98.24	4.71	#N/A	transcriptional regulator with XRE-family HTH domain	0	55	544	0	0	0	56	68	32	901	337	382	0	0	0	13	12	12	743	531	641
Ga0373398_000001	Ga0373398_000001_1698932_1699135	Actinopolymorpha.bin90	1698932	1699135	+	204	98.24	4.71	#N/A	hypothetical protein	0	6	90	0	0	0	5	18	21	204	71	76	0	0	0	8	1	5	172	88	126
Ga0373398_000001	Ga0373398_000001_1700863_1701864	Actinopolymorpha.bin90	1700863	1701864	-	1002	98.24	4.71	GT2_Glycos_transf_2.hmm	GT2 family glycosyltransferase	0	51	572	0	0	0	49	132	32	932	358	394	0	0	0	18	7	8	787	550	728
Ga0373398_000001	Ga0373398_000001_1701961_1702356	Actinopolymorpha.bin90	1701961	1702356	+	396	98.24	4.71	#N/A	DNA-binding transcriptional ArsR family regulator	0	27	237	0	0	0	18	58	32	469	176	174	0	0	0	9	2	9	391	258	305
Ga0373398_000001	Ga0373398_000001_1702398_1703231	Actinopolymorpha.bin90	1702398	1703231	+	834	98.24	4.71	#N/A	uncharacterized protein YndB with AHSA1/START domain	0	51	503	0	0	0	40	103	41	938	392	379	0	0	0	21	8	6	684	550	580
Ga0373398_000001	Ga0373398_000001_170275_172014	Actinopolymorpha.bin90	170275	172014	+	1740	98.24	4.71	#N/A	DNA polymerase-3 subunit epsilon	0	105	1071	0	0	0	98	273	106	1967	872	946	0	0	0	52	34	26	1742	1112	1438
Ga0373398_000001	Ga0373398_000001_1703318_1704490	Actinopolymorpha.bin90	1703318	1704490	-	1173	98.24	4.71	#N/A	membrane-associated phospholipid phosphatase	0	74	780	0	0	0	61	182	49	1240	513	567	0	0	0	22	18	15	1074	763	937
Ga0373398_000001	Ga0373398_000001_1704821_1705468	Actinopolymorpha.bin90	1704821	1705468	-	648	98.24	4.71	#N/A	uncharacterized membrane protein YdbT with pleckstrin-like domain	0	34	452	0	0	0	40	121	38	854	342	424	0	0	0	17	5	14	767	449	626
Ga0373398_000001	Ga0373398_000001_1705896_1706867	Actinopolymorpha.bin90	1705896	1706867	-	972	98.24	4.71	#N/A	LAO/AO transport system kinase	0	56	643	0	0	0	57	163	58	1146	465	498	0	0	0	24	15	20	884	623	697
Ga0373398_000001	Ga0373398_000001_1706927_1708168	Actinopolymorpha.bin90	1706927	1708168	-	1242	98.24	4.71	#N/A	acetyl-CoA C-acetyltransferase	0	97	859	0	0	0	54	184	77	1587	590	649	0	0	0	35	10	23	1247	791	1046
Ga0373398_000001	Ga0373398_000001_1710599_1711849	Actinopolymorpha.bin90	1710599	1711849	+	1251	98.24	4.71	#N/A	predicted PurR-regulated permease PerM	0	107	811	0	0	0	75	142	63	1567	601	668	0	0	0	28	14	20	1394	795	943
Ga0373398_000001	Ga0373398_000001_1711979_1712776	Actinopolymorpha.bin90	1711979	1712776	-	798	98.24	4.71	#N/A	trehalose utilization protein	0	54	480	0	0	0	46	98	25	856	372	386	0	0	0	15	3	6	729	497	653
Ga0373398_000001	Ga0373398_000001_1712835_1713860	Actinopolymorpha.bin90	1712835	1713860	-	1026	98.24	4.71	GH109.hmm	predicted dehydrogenase	0	55	692	0	0	0	91	138	64	1314	489	530	0	0	0	37	13	8	1114	629	841
Ga0373398_000001	Ga0373398_000001_1717989_1718675	Actinopolymorpha.bin90	1717989	1718675	+	687	98.24	4.71	#N/A	hypothetical protein	0	65	506	0	0	0	49	107	60	928	351	408	0	0	0	22	7	22	723	525	623
Ga0373398_000001	Ga0373398_000001_1718784_1719737	Actinopolymorpha.bin90	1718784	1719737	-	954	98.24	4.71	#N/A	AraC family transcriptional regulator of arabinose operon	0	68	603	0	0	0	48	101	42	1059	419	448	0	0	0	19	4	13	902	542	725
Ga0373398_000001	Ga0373398_000001_1719819_1720658	Actinopolymorpha.bin90	1719819	1720658	+	840	98.24	4.71	#N/A	ectoine hydroxylase-related dioxygenase (phytanoyl-CoA dioxygenase family)	0	50	508	0	0	0	45	102	33	1075	427	421	0	0	0	18	5	5	787	560	636
Ga0373398_000001	Ga0373398_000001_172029_172301	Actinopolymorpha.bin90	172029	172301	+	273	98.24	4.71	#N/A	DNA-binding Lrp family transcriptional regulator	0	13	163	0	0	0	13	38	26	326	122	127	0	0	0	10	3	3	238	160	198
Ga0373398_000001	Ga0373398_000001_1720891_1721835	Actinopolymorpha.bin90	1720891	1721835	+	945	98.24	4.71	#N/A	D-amino-acid oxidase	0	17	694	0	0	0	6	40	8	1192	494	586	0	0	0	3	1	8	1075	698	891
Ga0373398_000001	Ga0373398_000001_1722074_1722727	Actinopolymorpha.bin90	1722074	1722727	+	654	98.24	4.71	#N/A	hypothetical protein	0	40	439	0	0	0	23	85	37	849	344	427	0	0	0	31	6	5	724	459	597
Ga0373398_000001	Ga0373398_000001_1722886_1723170	Actinopolymorpha.bin90	1722886	1723170	-	285	98.24	4.71	#N/A	CPA1 family monovalent cation:H+ antiporter	0	16	201	0	0	0	16	30	15	333	146	170	0	0	0	17	1	0	306	194	265
Ga0373398_000001	Ga0373398_000001_1723185_1724753	Actinopolymorpha.bin90	1723185	1724753	-	1569	98.24	4.71	#N/A	CPA1 family monovalent cation:H+ antiporter	0	97	1016	0	0	0	89	207	89	1912	778	876	0	0	0	38	16	52	1625	930	1216
Ga0373398_000001	Ga0373398_000001_172484_173521	Actinopolymorpha.bin90	172484	173521	-	1038	98.24	4.71	#N/A	anthranilate phosphoribosyltransferase	0	64	689	0	0	0	61	137	37	1266	509	503	0	0	0	32	5	19	1037	689	852
Ga0373398_000001	Ga0373398_000001_1724996_1725895	Actinopolymorpha.bin90	1724996	1725895	-	900	98.24	4.71	#N/A	3-hydroxybutyryl-CoA dehydrogenase	0	66	640	0	0	0	50	96	51	1156	428	462	0	0	0	43	22	10	877	562	758
Ga0373398_000001	Ga0373398_000001_1726157_1727479	Actinopolymorpha.bin90	1726157	1727479	+	1323	98.24	4.71	#N/A	UDP-N-acetylglucosamine 1-carboxyvinyltransferase	0	97	830	0	0	0	61	204	82	1560	555	719	0	0	0	30	6	28	1280	750	1083
Ga0373398_000001	Ga0373398_000001_1727635_1728228	Actinopolymorpha.bin90	1727635	1728228	+	594	98.24	4.71	#N/A	cob(I)alamin adenosyltransferase	0	37	481	0	0	0	44	126	52	896	344	386	0	0	0	17	3	14	769	487	583
Ga0373398_000001	Ga0373398_000001_1731208_1731648	Actinopolymorpha.bin90	1731208	1731648	-	441	98.24	4.71	#N/A	hypothetical protein	0	28	285	0	0	0	16	59	43	506	210	195	0	0	0	15	3	1	440	257	353
Ga0373398_000001	Ga0373398_000001_1731688_1732068	Actinopolymorpha.bin90	1731688	1732068	-	381	98.24	4.71	#N/A	F-type H+-transporting ATPase subunit epsilon	0	29	284	0	0	0	28	66	46	474	199	206	0	0	0	10	9	1	365	228	327
Ga0373398_000001	Ga0373398_000001_1732406_1733866	Actinopolymorpha.bin90	1732406	1733866	-	1461	98.24	4.71	#N/A	F-type H+-transporting ATPase subunit beta	0	98	789	0	0	0	80	157	55	1484	627	625	0	0	2	33	19	20	1193	723	967
Ga0373398_000001	Ga0373398_000001_1733872_1734837	Actinopolymorpha.bin90	1733872	1734837	-	966	98.24	4.71	#N/A	F-type H+-transporting ATPase subunit gamma	0	49	540	0	0	0	54	114	23	858	385	388	0	0	0	18	7	20	787	487	643
Ga0373398_000001	Ga0373398_000001_1734844_1736487	Actinopolymorpha.bin90	1734844	1736487	-	1644	98.24	4.71	#N/A	F-type H+-transporting ATPase subunit alpha	0	109	940	0	0	0	68	178	103	1665	636	776	0	0	0	35	8	20	1401	919	1101
Ga0373398_000001	Ga0373398_000001_1736580_1737407	Actinopolymorpha.bin90	1736580	1737407	-	828	98.24	4.71	#N/A	F-type H+-transporting ATPase subunit delta	0	40	478	0	0	0	51	102	59	818	327	379	0	0	0	14	16	13	690	544	639
Ga0373398_000001	Ga0373398_000001_1737404_1737997	Actinopolymorpha.bin90	1737404	1737997	-	594	98.24	4.71	#N/A	F-type H+-transporting ATPase subunit b	0	21	310	0	0	0	30	87	31	565	245	267	0	0	0	26	4	8	488	299	437
Ga0373398_000001	Ga0373398_000001_1738014_1738223	Actinopolymorpha.bin90	1738014	1738223	-	210	98.24	4.71	#N/A	F-type H+-transporting ATPase subunit c	0	5	65	0	0	0	6	27	6	110	48	37	0	0	0	1	0	1	73	52	79
Ga0373398_000001	Ga0373398_000001_1738249_1739034	Actinopolymorpha.bin90	1738249	1739034	-	786	98.24	4.71	#N/A	F-type H+-transporting ATPase subunit a	0	38	393	0	0	0	28	96	29	743	301	329	0	0	0	7	7	2	690	384	534
Ga0373398_000001	Ga0373398_000001_1740366_1741487	Actinopolymorpha.bin90	1740366	1741487	-	1122	98.24	4.71	#N/A	UDP-GlcNAc:undecaprenyl-phosphate GlcNAc-1-phosphate transferase	0	67	670	0	0	0	61	174	71	1187	480	505	0	0	0	28	12	9	1011	657	853
Ga0373398_000001	Ga0373398_000001_1741548_1742174	Actinopolymorpha.bin90	1741548	1742174	-	627	98.24	4.71	#N/A	protein-tyrosine phosphatase	0	24	358	0	0	0	26	68	50	578	220	273	0	0	0	16	9	10	520	347	439
Ga0373398_000001	Ga0373398_000001_1742184_1742837	Actinopolymorpha.bin90	1742184	1742837	-	654	98.24	4.71	#N/A	tRNA threonylcarbamoyl adenosine modification protein (Sua5/YciO/YrdC/YwlC family)	0	33	320	0	0	0	23	83	31	588	270	270	0	0	0	19	11	7	540	377	426
Ga0373398_000001	Ga0373398_000001_1742909_1743544	Actinopolymorpha.bin90	1742909	1743544	+	636	98.24	4.71	#N/A	hypothetical protein	0	42	484	0	0	0	32	77	30	774	332	360	0	0	0	15	7	2	754	487	539
Ga0373398_000001	Ga0373398_000001_174335_174982	Actinopolymorpha.bin90	174335	174982	+	648	98.24	4.71	#N/A	cytochrome c oxidase subunit 3	0	35	313	0	0	0	36	86	21	710	300	330	0	0	0	15	7	17	567	413	472
Ga0373398_000001	Ga0373398_000001_1743745_1744626	Actinopolymorpha.bin90	1743745	1744626	-	882	98.24	4.71	#N/A	release factor glutamine methyltransferase	0	0	482	0	0	0	0	1	0	918	383	405	0	0	0	0	0	0	709	481	548
Ga0373398_000001	Ga0373398_000001_1744623_1745726	Actinopolymorpha.bin90	1744623	1745726	-	1104	98.24	4.71	#N/A	peptide chain release factor 1	0	78	682	0	0	0	41	110	76	1297	449	547	0	0	0	14	18	15	1031	629	841
Ga0373398_000001	Ga0373398_000001_1745837_1746076	Actinopolymorpha.bin90	1745837	1746076	-	240	98.24	4.71	#N/A	large subunit ribosomal protein L31	0	27	188	0	0	0	15	40	34	353	172	182	0	0	0	7	3	6	356	215	262
Ga0373398_000001	Ga0373398_000001_1746371_1748050	Actinopolymorpha.bin90	1746371	1748050	-	1680	98.24	4.71	#N/A	transcription termination factor Rho	0	125	1197	0	0	0	106	313	104	2270	898	986	0	0	0	31	31	30	1855	1274	1491
Ga0373398_000001	Ga0373398_000001_1748746_1749747	Actinopolymorpha.bin90	1748746	1749747	-	1002	98.24	4.71	#N/A	homoserine kinase	0	67	631	0	0	0	59	122	30	1020	482	503	0	0	0	25	16	20	916	602	779
Ga0373398_000001	Ga0373398_000001_1749734_1750816	Actinopolymorpha.bin90	1749734	1750816	-	1083	98.24	4.71	#N/A	threonine synthase	0	52	681	0	0	0	33	130	38	1239	517	477	0	0	0	30	14	21	1011	623	832
Ga0373398_000001	Ga0373398_000001_175011_175835	Actinopolymorpha.bin90	175011	175835	+	825	98.24	4.71	#N/A	ubiquinol-cytochrome c reductase cytochrome c subunit	0	23	464	0	0	0	53	80	43	875	278	364	0	0	0	26	4	12	646	445	570
Ga0373398_000001	Ga0373398_000001_1751025_1752344	Actinopolymorpha.bin90	1751025	1752344	-	1320	98.24	4.71	#N/A	homoserine dehydrogenase	0	98	977	0	0	0	67	219	59	1659	710	712	0	0	0	46	20	12	1383	986	1159
Ga0373398_000001	Ga0373398_000001_1752530_1753813	Actinopolymorpha.bin90	1752530	1753813	-	1284	98.24	4.71	#N/A	diaminopimelate decarboxylase	0	95	925	0	0	0	97	194	50	1710	698	696	0	0	0	26	13	22	1423	879	1143
Ga0373398_000001	Ga0373398_000001_1754014_1755039	Actinopolymorpha.bin90	1754014	1755039	-	1026	98.24	4.71	#N/A	predicted O-methyltransferase YrrM	0	60	792	0	0	0	53	164	95	1347	562	599	0	0	0	28	19	22	1190	741	994
Ga0373398_000001	Ga0373398_000001_1758140_1758763	Actinopolymorpha.bin90	1758140	1758763	+	624	98.24	4.71	#N/A	DNA-binding PadR family transcriptional regulator	0	50	385	0	0	0	29	84	32	683	299	339	0	0	0	12	4	11	638	403	462
Ga0373398_000001	Ga0373398_000001_175832_176893	Actinopolymorpha.bin90	175832	176893	+	1062	98.24	4.71	#N/A	ubiquinol-cytochrome c reductase iron-sulfur subunit	0	54	557	0	0	0	30	103	30	955	457	491	0	0	0	17	17	11	911	596	758
Ga0373398_000001	Ga0373398_000001_1759796_1760167	Actinopolymorpha.bin90	1759796	1760167	-	372	98.24	4.71	#N/A	cyclopropane fatty-acyl-phospholipid synthase-like methyltransferase	0	43	267	0	0	0	40	38	24	498	190	226	0	0	0	19	6	0	414	323	334
Ga0373398_000001	Ga0373398_000001_1760413_1763103	Actinopolymorpha.bin90	1760413	1763103	-	2691	98.24	4.71	#N/A	acyl-CoA synthetase (NDP forming)/GNAT superfamily N-acetyltransferase	0	200	1810	0	0	0	182	383	152	3210	1432	1498	0	0	0	66	29	46	2770	1819	2259
Ga0373398_000001	Ga0373398_000001_1763618_1766089	Actinopolymorpha.bin90	1763618	1766089	+	2472	98.24	4.71	#N/A	Ca2+-transporting ATPase	0	168	1486	0	0	0	112	308	129	2774	1129	1247	0	0	0	69	33	46	2375	1567	1853
Ga0373398_000001	Ga0373398_000001_1766094_1767086	Actinopolymorpha.bin90	1766094	1767086	+	993	98.24	4.71	#N/A	magnesium transporter	0	66	713	0	0	0	85	136	40	1183	429	505	0	0	0	18	17	6	1047	676	806
Ga0373398_000001	Ga0373398_000001_1767554_1769980	Actinopolymorpha.bin90	1767554	1769980	+	2427	98.24	4.71	GH65.hmm	trehalose/maltose hydrolase-like predicted phosphorylase	0	121	1386	0	0	0	110	319	113	2505	1035	1019	0	0	0	48	23	40	2017	1391	1798
Ga0373398_000001	Ga0373398_000001_176893_178635	Actinopolymorpha.bin90	176893	178635	+	1743	98.24	4.71	#N/A	ubiquinol-cytochrome c reductase cytochrome b subunit	0	120	1003	0	0	0	87	227	74	1874	805	832	0	0	0	37	23	14	1607	1127	1274
Ga0373398_000001	Ga0373398_000001_1770053_1770679	Actinopolymorpha.bin90	1770053	1770679	-	627	98.24	4.71	#N/A	CBS domain-containing protein	0	64	430	0	0	0	42	109	34	723	285	303	0	0	0	19	12	9	780	440	531
Ga0373398_000001	Ga0373398_000001_1775540_1776526	Actinopolymorpha.bin90	1775540	1776526	-	987	98.24	4.71	#N/A	uncharacterized membrane protein YbhN (UPF0104 family)	0	53	598	0	0	0	64	109	32	1174	451	496	0	0	0	26	24	23	997	645	824
Ga0373398_000001	Ga0373398_000001_1777619_1778191	Actinopolymorpha.bin90	1777619	1778191	-	573	98.24	4.71	#N/A	hypothetical protein	0	44	343	0	0	0	23	90	20	706	310	272	0	0	0	18	5	15	667	420	501
Ga0373398_000001	Ga0373398_000001_1778410_1780293	Actinopolymorpha.bin90	1778410	1780293	-	1884	98.24	4.71	PL33_2.hmm	hypothetical protein	0	120	1206	0	0	0	139	212	87	2104	828	1042	0	0	0	63	17	27	1883	1238	1423
Ga0373398_000001	Ga0373398_000001_1780363_1782417	Actinopolymorpha.bin90	1780363	1782417	-	2055	98.24	4.71	#N/A	peptide/nickel transport system substrate-binding protein	0	102	1373	0	0	0	98	286	110	2308	864	1031	0	0	0	53	27	35	2080	1252	1713
Ga0373398_000001	Ga0373398_000001_1783618_1784715	Actinopolymorpha.bin90	1783618	1784715	-	1098	98.24	4.71	#N/A	predicted naringenin-chalcone synthase	0	62	561	0	0	0	53	99	35	857	407	472	0	0	0	27	5	7	801	535	636
Ga0373398_000001	Ga0373398_000001_1784709_1785833	Actinopolymorpha.bin90	1784709	1785833	-	1125	98.24	4.71	#N/A	alkylation response protein AidB-like acyl-CoA dehydrogenase	0	51	740	0	0	0	43	60	30	1190	524	548	0	0	0	22	5	0	1003	713	835
Ga0373398_000001	Ga0373398_000001_1785927_1786805	Actinopolymorpha.bin90	1785927	1786805	-	879	98.24	4.71	#N/A	2-polyprenyl-6-hydroxyphenyl methylase/3-demethylubiquinone-9 3-methyltransferase	0	67	606	0	0	0	47	153	41	1211	423	521	0	0	0	12	6	30	963	545	803
Ga0373398_000001	Ga0373398_000001_1787351_1792084	Actinopolymorpha.bin90	1787351	1792084	+	4734	98.24	4.71	#N/A	HAMP domain-containing protein/signal transduction histidine kinase/ActR/RegA family two-component response regulator	0	288	2832	0	0	0	282	558	225	5233	2045	2312	0	0	0	109	52	88	4517	2891	3649
Ga0373398_000001	Ga0373398_000001_178975_179688	Actinopolymorpha.bin90	178975	179688	+	714	98.24	4.71	#N/A	SAM-dependent methyltransferase	0	20	323	0	0	0	31	93	21	667	261	318	0	0	0	8	7	11	468	355	427
Ga0373398_000001	Ga0373398_000001_1792370_1792729	Actinopolymorpha.bin90	1792370	1792729	+	360	98.24	4.71	#N/A	PhnB protein	0	21	216	0	0	0	19	64	19	395	182	188	0	0	0	7	2	2	325	175	260
Ga0373398_000001	Ga0373398_000001_1792776_1793834	Actinopolymorpha.bin90	1792776	1793834	-	1059	98.24	4.71	#N/A	L-alanine-DL-glutamate epimerase-like enolase superfamily enzyme	0	63	644	0	0	0	78	137	62	1280	452	497	0	0	0	30	12	12	1014	692	878
Ga0373398_000001	Ga0373398_000001_1793996_1794769	Actinopolymorpha.bin90	1793996	1794769	-	774	98.24	4.71	#N/A	hypothetical protein	0	51	525	0	0	0	57	111	40	933	419	387	0	0	0	10	10	7	844	503	673
Ga0373398_000001	Ga0373398_000001_1796251_1799382	Actinopolymorpha.bin90	1796251	1799382	+	3132	98.24	4.71	GT2_Glycos_transf_2.hmm	GT2 family glycosyltransferase/glycosyltransferase involved in cell wall biosynthesis	0	146	1874	0	0	0	121	317	125	3281	1436	1533	0	0	0	52	20	26	2838	1760	2312
Ga0373398_000001	Ga0373398_000001_179699_180742	Actinopolymorpha.bin90	179699	180742	+	1044	98.24	4.71	#N/A	predicted nucleotidyltransferase	0	45	507	0	0	0	42	114	47	908	373	429	0	0	0	22	27	14	818	517	622
Ga0373398_000001	Ga0373398_000001_1799500_1800276	Actinopolymorpha.bin90	1799500	1800276	-	777	98.24	4.71	#N/A	hypothetical protein	0	32	523	0	0	0	21	83	48	837	409	376	0	0	0	19	9	13	680	469	667
Ga0373398_000001	Ga0373398_000001_1801659_1802114	Actinopolymorpha.bin90	1801659	1802114	-	456	98.24	4.71	#N/A	ADP-ribose pyrophosphatase YjhB (NUDIX family)	0	0	281	0	0	0	0	0	0	596	248	251	0	0	0	0	0	0	453	354	364
Ga0373398_000001	Ga0373398_000001_1802305_1803312	Actinopolymorpha.bin90	1802305	1803312	-	1008	98.24	4.71	#N/A	Ser/Thr protein kinase RdoA (MazF antagonist)	0	55	669	0	0	0	54	141	60	1324	492	502	0	0	0	26	6	12	1070	711	890
Ga0373398_000001	Ga0373398_000001_1803781_1804179	Actinopolymorpha.bin90	1803781	1804179	+	399	98.24	4.71	#N/A	hypothetical protein	0	26	313	0	0	0	18	56	48	510	227	211	0	0	0	9	6	4	501	331	382
Ga0373398_000001	Ga0373398_000001_1804377_1804847	Actinopolymorpha.bin90	1804377	1804847	+	471	98.24	4.71	#N/A	hypothetical protein	0	33	258	0	0	0	23	54	21	499	222	219	0	0	0	12	9	0	438	310	342
Ga0373398_000001	Ga0373398_000001_1805455_1805952	Actinopolymorpha.bin90	1805455	1805952	+	498	98.24	4.71	#N/A	DNA-binding protein YbaB	0	29	188	0	0	0	16	49	18	369	136	180	0	0	0	4	6	2	315	176	238
Ga0373398_000001	Ga0373398_000001_1806836_1807258	Actinopolymorpha.bin90	1806836	1807258	+	423	98.24	4.71	#N/A	DNA-binding protein YbaB	0	25	214	0	0	0	18	53	11	364	170	176	0	0	0	10	1	8	343	168	232
Ga0373398_000001	Ga0373398_000001_180749_181594	Actinopolymorpha.bin90	180749	181594	-	846	98.24	4.71	#N/A	ABC-2 type transport system permease protein	0	40	382	0	0	0	34	103	36	714	281	308	0	0	0	8	11	11	650	368	450
Ga0373398_000001	Ga0373398_000001_1809631_1810086	Actinopolymorpha.bin90	1809631	1810086	-	456	98.24	4.71	#N/A	aminoglycoside phosphotransferase (APT) family kinase protein	0	1	374	0	0	0	1	1	0	689	278	303	0	0	0	0	0	0	608	330	448
Ga0373398_000001	Ga0373398_000001_1810734_1811066	Actinopolymorpha.bin90	1810734	1811066	-	333	98.24	4.71	#N/A	predicted ester cyclase	0	20	270	0	0	0	17	44	18	457	176	178	0	0	0	11	5	7	423	225	302
Ga0373398_000001	Ga0373398_000001_1811259_1812467	Actinopolymorpha.bin90	1811259	1812467	+	1209	98.24	4.71	#N/A	alcohol dehydrogenase	0	36	778	0	0	0	42	75	26	1378	582	607	0	0	0	20	3	12	1245	731	925
Ga0373398_000001	Ga0373398_000001_1813081_1814421	Actinopolymorpha.bin90	1813081	1814421	+	1341	98.24	4.71	#N/A	hypothetical protein	0	34	690	0	0	0	19	90	36	1423	603	689	0	0	0	5	6	6	1194	761	926
Ga0373398_000001	Ga0373398_000001_1814462_1814998	Actinopolymorpha.bin90	1814462	1814998	+	537	98.24	4.71	#N/A	8-oxo-dGTP pyrophosphatase MutT (NUDIX family)	0	26	233	0	0	0	21	52	15	455	194	201	0	0	0	12	2	1	362	238	333
Ga0373398_000001	Ga0373398_000001_1815748_1818087	Actinopolymorpha.bin90	1815748	1818087	-	2340	98.24	4.71	GH43_3.hmm	hypothetical protein	0	169	1339	0	0	0	131	336	140	2647	1039	1303	0	0	0	57	16	33	2239	1401	1760
Ga0373398_000001	Ga0373398_000001_181597_182406	Actinopolymorpha.bin90	181597	182406	-	810	98.24	4.71	#N/A	ABC-2 type transport system permease protein	0	36	392	0	0	0	31	83	28	602	276	367	0	0	0	26	3	1	553	434	467
Ga0373398_000001	Ga0373398_000001_1818202_1820010	Actinopolymorpha.bin90	1818202	1820010	-	1809	98.24	4.71	#N/A	peptide/nickel transport system substrate-binding protein	0	115	1034	0	0	0	88	228	91	2086	833	943	0	0	0	37	16	29	1875	1146	1486
Ga0373398_000001	Ga0373398_000001_1820221_1821624	Actinopolymorpha.bin90	1820221	1821624	-	1404	98.24	4.71	#N/A	choline-sulfatase	0	71	815	0	0	0	65	145	68	1428	614	658	0	0	0	37	13	16	1224	777	979
Ga0373398_000001	Ga0373398_000001_1821686_1822891	Actinopolymorpha.bin90	1821686	1822891	-	1206	98.24	4.71	#N/A	predicted NBD/HSP70 family sugar kinase	0	73	700	0	0	0	63	119	45	1323	557	576	0	0	0	33	15	11	1125	772	965
Ga0373398_000001	Ga0373398_000001_1823298_1824884	Actinopolymorpha.bin90	1823298	1824884	-	1587	98.24	4.71	#N/A	pimeloyl-ACP methyl ester carboxylesterase	0	82	919	0	0	0	88	229	94	1749	649	778	0	0	0	31	14	37	1483	971	1157
Ga0373398_000001	Ga0373398_000001_182435_183445	Actinopolymorpha.bin90	182435	183445	-	1011	98.24	4.71	#N/A	ABC-2 type transport system ATP-binding protein	0	68	543	0	0	0	66	123	54	1012	452	476	0	0	0	21	4	14	845	542	688
Ga0373398_000001	Ga0373398_000001_1824915_1826228	Actinopolymorpha.bin90	1824915	1826228	-	1314	98.24	4.71	#N/A	DNA polymerase-3 subunit delta'	0	99	750	0	0	0	53	175	62	1322	571	618	0	0	0	28	19	12	1130	826	900
Ga0373398_000001	Ga0373398_000001_1826225_1828378	Actinopolymorpha.bin90	1826225	1828378	-	2154	98.24	4.71	#N/A	dTMP kinase	0	142	1315	0	0	0	103	277	167	2420	1058	1037	0	0	0	56	21	40	2112	1344	1566
Ga0373398_000001	Ga0373398_000001_1828542_1829495	Actinopolymorpha.bin90	1828542	1829495	-	954	98.24	4.71	#N/A	hypothetical protein	0	46	533	0	0	0	50	132	48	997	378	525	0	0	0	27	20	16	826	551	716
Ga0373398_000001	Ga0373398_000001_1829801_1830238	Actinopolymorpha.bin90	1829801	1830238	-	438	98.24	4.71	#N/A	HSP20 family protein	0	39	333	0	0	0	32	82	24	569	261	254	0	0	0	9	4	11	487	295	451
Ga0373398_000001	Ga0373398_000001_1831244_1834015	Actinopolymorpha.bin90	1831244	1834015	-	2772	98.24	4.71	#N/A	DNA topoisomerase-1	0	180	1874	0	0	0	141	386	141	3211	1300	1487	0	0	0	83	43	32	2792	1890	2276
Ga0373398_000001	Ga0373398_000001_1834846_1835778	Actinopolymorpha.bin90	1834846	1835778	+	933	98.24	4.71	#N/A	poly-gamma-glutamate synthesis protein (capsule biosynthesis protein)	0	61	592	0	0	0	31	115	43	929	389	483	0	0	0	25	9	7	826	562	694
Ga0373398_000001	Ga0373398_000001_183556_185253	Actinopolymorpha.bin90	183556	185253	+	1698	98.24	4.71	#N/A	uncharacterized protein (DUF885 family)	0	85	1032	0	0	0	104	205	98	1901	707	705	0	0	0	51	13	26	1648	955	1359
Ga0373398_000001	Ga0373398_000001_1835828_1836499	Actinopolymorpha.bin90	1835828	1836499	-	672	98.24	4.71	#N/A	Zn-dependent M28 family amino/carboxypeptidase	0	56	436	0	0	0	48	96	23	841	318	383	0	0	0	20	11	14	656	458	525
Ga0373398_000001	Ga0373398_000001_1836941_1838674	Actinopolymorpha.bin90	1836941	1838674	-	1734	98.24	4.71	#N/A	methylase of polypeptide subunit release factors	0	115	1143	0	0	0	117	256	86	1927	801	879	0	0	0	45	23	42	1631	1026	1278
Ga0373398_000001	Ga0373398_000001_1838776_1841085	Actinopolymorpha.bin90	1838776	1841085	-	2310	98.24	4.71	#N/A	K(+)-stimulated pyrophosphate-energized sodium pump	0	204	1434	2	0	0	148	309	135	2658	1089	1211	0	0	2	98	26	27	2187	1439	1838
Ga0373398_000001	Ga0373398_000001_1841468_1841770	Actinopolymorpha.bin90	1841468	1841770	-	303	98.24	4.71	#N/A	anti-sigma B factor antagonist	0	30	316	0	0	0	16	44	42	489	213	245	0	0	0	5	2	25	470	293	381
Ga0373398_000001	Ga0373398_000001_1842238_1844694	Actinopolymorpha.bin90	1842238	1844694	+	2457	98.24	4.71	#N/A	DEAD/DEAH box helicase domain-containing protein	0	164	1544	0	0	0	140	283	83	2832	1244	1354	0	0	0	72	20	33	2451	1580	1916
Ga0373398_000001	Ga0373398_000001_1846143_1846280	Actinopolymorpha.bin90	1846143	1846280	-	138	98.24	4.71	#N/A	hypothetical protein	0	13	154	0	0	0	13	38	9	273	100	116	0	0	0	5	9	1	245	138	199
Ga0373398_000001	Ga0373398_000001_1846774_1847280	Actinopolymorpha.bin90	1846774	1847280	-	507	98.24	4.71	#N/A	Flp pilus assembly protein TadB	0	34	354	0	0	0	31	60	25	631	281	359	0	0	0	10	8	8	522	359	478
Ga0373398_000001	Ga0373398_000001_1847577_1848320	Actinopolymorpha.bin90	1847577	1848320	-	744	98.24	4.71	#N/A	tight adherence protein B	0	30	471	0	0	0	52	100	45	818	368	410	0	0	0	21	7	9	724	448	550
Ga0373398_000001	Ga0373398_000001_1848422_1849609	Actinopolymorpha.bin90	1848422	1849609	-	1188	98.24	4.71	#N/A	pilus assembly protein CpaF	0	49	695	0	0	0	51	160	32	1212	448	518	0	0	0	27	13	22	996	697	741
Ga0373398_000001	Ga0373398_000001_1851182_1852075	Actinopolymorpha.bin90	1851182	1852075	+	894	98.24	4.71	#N/A	HAD superfamily hydrolase (TIGR01490 family)	0	65	570	0	0	0	45	138	47	1011	491	493	0	0	0	23	12	18	974	616	802
Ga0373398_000001	Ga0373398_000001_1852479_1853318	Actinopolymorpha.bin90	1852479	1853318	+	840	98.24	4.71	#N/A	SAM-dependent methyltransferase	0	64	542	0	0	0	52	137	65	1010	429	483	0	0	0	33	12	3	893	543	645
Ga0373398_000001	Ga0373398_000001_185345_186682	Actinopolymorpha.bin90	185345	186682	-	1338	98.24	4.71	#N/A	diguanylate cyclase (GGDEF)-like protein	0	92	816	0	0	0	75	245	95	1594	570	748	0	0	0	35	6	33	1354	887	1082
Ga0373398_000001	Ga0373398_000001_1853473_1854210	Actinopolymorpha.bin90	1853473	1854210	+	738	98.24	4.71	#N/A	ADP-ribose pyrophosphatase YjhB (NUDIX family)	0	70	481	0	0	0	43	123	43	924	439	458	0	0	0	23	6	12	768	550	670
Ga0373398_000001	Ga0373398_000001_1854330_1855517	Actinopolymorpha.bin90	1854330	1855517	+	1188	98.24	4.71	#N/A	two-component system LytT family sensor kinase	0	84	755	0	0	0	55	172	61	1363	559	610	0	0	0	23	14	19	1163	781	929
Ga0373398_000001	Ga0373398_000001_1855609_1856355	Actinopolymorpha.bin90	1855609	1856355	+	747	98.24	4.71	#N/A	DNA-binding LytR/AlgR family response regulator	0	54	501	0	0	0	45	81	23	923	373	440	0	0	0	25	1	27	788	529	594
Ga0373398_000001	Ga0373398_000001_1856838_1858592	Actinopolymorpha.bin90	1856838	1858592	+	1755	98.24	4.71	#N/A	Na+(H+)/acetate symporter ActP	0	91	1063	0	0	0	79	191	74	1841	857	871	0	0	0	45	17	40	1619	1016	1365
Ga0373398_000001	Ga0373398_000001_1858904_1859281	Actinopolymorpha.bin90	1858904	1859281	+	378	98.24	4.71	#N/A	uncharacterized membrane protein (DUF485 family)	0	24	200	0	0	0	24	37	7	368	159	153	0	0	0	7	3	3	314	199	266
Ga0373398_000001	Ga0373398_000001_1859278_1860957	Actinopolymorpha.bin90	1859278	1860957	+	1680	98.24	4.71	#N/A	cation/acetate symporter	0	103	1054	0	0	0	76	207	77	1861	745	878	0	0	1	22	31	41	1614	1112	1418
Ga0373398_000001	Ga0373398_000001_1861205_1862032	Actinopolymorpha.bin90	1861205	1862032	+	828	98.24	4.71	CE1.hmm	pimeloyl-ACP methyl ester carboxylesterase	0	45	628	0	0	0	32	115	61	1167	414	431	0	0	0	13	9	17	847	566	697
Ga0373398_000001	Ga0373398_000001_1862829_1864790	Actinopolymorpha.bin90	1862829	1864790	+	1962	98.24	4.71	#N/A	acetyl-CoA synthetase	0	102	1306	0	3	1	115	268	105	2296	871	1042	0	0	0	43	21	28	1808	1189	1473
Ga0373398_000001	Ga0373398_000001_1866268_1867431	Actinopolymorpha.bin90	1866268	1867431	-	1164	98.24	4.71	#N/A	hypothetical protein	0	102	625	0	0	0	76	147	72	1223	539	539	0	0	0	21	16	6	1026	596	797
Ga0373398_000001	Ga0373398_000001_18680_19423	Actinopolymorpha.bin90	18680	19423	-	744	98.24	4.71	#N/A	hypothetical protein	0	53	562	0	0	0	57	156	44	942	397	415	0	0	0	26	10	4	780	501	627
Ga0373398_000001	Ga0373398_000001_1868047_1868688	Actinopolymorpha.bin90	1868047	1868688	-	642	98.24	4.71	#N/A	MOSC domain-containing protein YiiM	0	41	480	0	0	0	38	140	27	864	367	334	0	0	0	20	2	21	707	421	603
Ga0373398_000001	Ga0373398_000001_186994_189201	Actinopolymorpha.bin90	186994	189201	+	2208	98.24	4.71	#N/A	hypothetical protein	0	120	1257	0	0	0	118	282	102	2516	990	1132	0	0	0	42	32	36	2175	1364	1752
Ga0373398_000001	Ga0373398_000001_1870098_1870949	Actinopolymorpha.bin90	1870098	1870949	+	852	98.24	4.71	#N/A	TrmH family RNA methyltransferase	0	43	596	0	0	0	51	132	46	1101	465	480	0	0	0	17	5	12	949	600	720
Ga0373398_000001	Ga0373398_000001_1871227_1871631	Actinopolymorpha.bin90	1871227	1871631	+	405	98.24	4.71	#N/A	membrane protein implicated in regulation of membrane protease activity	0	48	332	0	0	0	27	90	33	623	304	300	0	0	0	19	2	9	580	366	416
Ga0373398_000001	Ga0373398_000001_1871761_1872672	Actinopolymorpha.bin90	1871761	1872672	+	912	98.24	4.71	#N/A	pimeloyl-ACP methyl ester carboxylesterase	0	74	694	0	0	0	59	155	52	1217	527	608	0	0	0	30	13	22	1053	692	828
Ga0373398_000001	Ga0373398_000001_1872784_1873977	Actinopolymorpha.bin90	1872784	1873977	-	1194	98.24	4.71	#N/A	S1-C subfamily serine protease	0	61	759	0	0	0	54	192	61	1395	525	641	0	0	0	33	19	8	1110	752	966
Ga0373398_000001	Ga0373398_000001_1873974_1874690	Actinopolymorpha.bin90	1873974	1874690	-	717	98.24	4.71	#N/A	8-oxo-dGTP pyrophosphatase MutT (NUDIX family)	0	45	403	0	0	0	29	86	24	725	287	321	0	0	0	10	7	9	581	375	486
Ga0373398_000001	Ga0373398_000001_1874726_1875298	Actinopolymorpha.bin90	1874726	1875298	-	573	98.24	4.71	#N/A	thiol-disulfide isomerase/thioredoxin	0	62	399	0	0	0	16	56	34	726	291	317	0	0	0	22	3	6	531	397	493
Ga0373398_000001	Ga0373398_000001_1875484_1876392	Actinopolymorpha.bin90	1875484	1876392	-	909	98.24	4.71	#N/A	endonuclease-3	0	101	608	0	0	0	48	92	43	1031	455	478	0	0	0	7	14	15	867	574	746
Ga0373398_000001	Ga0373398_000001_1876567_1877400	Actinopolymorpha.bin90	1876567	1877400	+	834	98.24	4.71	#N/A	CRP-like cAMP-binding protein	0	65	560	0	0	0	49	100	84	1088	471	436	0	0	0	19	10	17	895	620	711
Ga0373398_000001	Ga0373398_000001_1877416_1878177	Actinopolymorpha.bin90	1877416	1878177	-	762	98.24	4.71	#N/A	glyoxylase-like metal-dependent hydrolase (beta-lactamase superfamily II)	0	46	493	0	0	0	47	92	43	907	409	417	0	0	0	23	11	7	775	509	626
Ga0373398_000001	Ga0373398_000001_1879225_1879710	Actinopolymorpha.bin90	1879225	1879710	-	486	98.24	4.71	#N/A	enamine deaminase RidA (YjgF/YER057c/UK114 family)	0	22	211	0	0	0	18	41	13	382	177	175	0	0	0	7	2	1	300	208	253
Ga0373398_000001	Ga0373398_000001_1879707_1879913	Actinopolymorpha.bin90	1879707	1879913	-	207	98.24	4.71	#N/A	hypothetical protein	0	15	111	0	0	0	8	29	16	214	76	97	0	0	0	4	4	2	163	114	125
Ga0373398_000001	Ga0373398_000001_1880802_1881371	Actinopolymorpha.bin90	1880802	1881371	-	570	98.24	4.71	#N/A	RNA polymerase sigma-70 factor (sigma-E family)	0	41	352	0	0	0	17	99	30	653	280	360	0	0	0	20	4	7	541	360	464
Ga0373398_000001	Ga0373398_000001_1881585_1882646	Actinopolymorpha.bin90	1881585	1882646	+	1062	98.24	4.71	#N/A	anion-transporting ArsA/GET3 family ATPase	0	88	714	0	0	0	68	179	68	1473	524	648	0	0	0	43	9	14	1081	700	937
Ga0373398_000001	Ga0373398_000001_1882643_1883818	Actinopolymorpha.bin90	1882643	1883818	+	1176	98.24	4.71	#N/A	anion-transporting ArsA/GET3 family ATPase	0	89	722	0	0	0	65	163	52	1154	482	559	0	0	0	19	15	16	1038	726	851
Ga0373398_000001	Ga0373398_000001_1883925_1884248	Actinopolymorpha.bin90	1883925	1884248	-	324	98.24	4.71	#N/A	WhiB family redox-sensing transcriptional regulator	0	24	217	0	0	0	28	38	27	438	158	205	0	0	0	6	5	6	309	206	304
Ga0373398_000001	Ga0373398_000001_1884399_1886894	Actinopolymorpha.bin90	1884399	1886894	+	2496	98.24	4.71	GT51.hmm	membrane peptidoglycan carboxypeptidase	0	186	1709	0	0	0	152	414	153	3079	1230	1357	0	0	0	82	26	28	2508	1607	1994
Ga0373398_000001	Ga0373398_000001_1887225_1887680	Actinopolymorpha.bin90	1887225	1887680	-	456	98.24	4.71	#N/A	hypothetical protein	0	28	358	0	0	0	33	86	39	595	213	279	0	0	0	10	8	15	460	347	386
Ga0373398_000001	Ga0373398_000001_1887781_1888683	Actinopolymorpha.bin90	1887781	1888683	+	903	98.24	4.71	#N/A	predicted MPP superfamily phosphohydrolase	0	40	491	0	0	0	47	102	43	850	393	388	0	0	0	22	7	7	708	475	547
Ga0373398_000001	Ga0373398_000001_1888680_1889249	Actinopolymorpha.bin90	1888680	1889249	+	570	98.24	4.71	#N/A	RimJ/RimL family protein N-acetyltransferase	0	29	320	0	0	0	16	62	39	591	196	203	0	0	0	18	2	8	471	326	344
Ga0373398_000001	Ga0373398_000001_1889848_1890330	Actinopolymorpha.bin90	1889848	1890330	+	483	98.24	4.71	#N/A	GNAT superfamily N-acetyltransferase	0	31	266	0	0	0	24	49	18	448	218	210	0	0	0	11	4	7	382	228	313
Ga0373398_000001	Ga0373398_000001_1890393_1890872	Actinopolymorpha.bin90	1890393	1890872	+	480	98.24	4.71	#N/A	uncharacterized protein YndB with AHSA1/START domain	0	31	286	0	0	0	17	38	35	482	239	228	0	0	0	7	2	0	366	273	303
Ga0373398_000001	Ga0373398_000001_1892_2536	Actinopolymorpha.bin90	1892	2536	-	645	98.24	4.71	#N/A	DNA-3-methyladenine glycosylase	0	40	397	0	0	0	31	92	39	799	336	380	0	0	0	10	5	9	736	552	651
Ga0373398_000001	Ga0373398_000001_1892724_1893089	Actinopolymorpha.bin90	1892724	1893089	+	366	98.24	4.71	#N/A	DNA-binding transcriptional ArsR family regulator	0	29	221	0	0	0	18	74	21	466	145	198	0	0	0	12	2	5	357	260	317
Ga0373398_000001	Ga0373398_000001_1893102_1893599	Actinopolymorpha.bin90	1893102	1893599	+	498	98.24	4.71	#N/A	uncharacterized protein YndB with AHSA1/START domain	0	19	221	0	0	0	24	56	14	349	183	177	0	0	0	4	1	4	291	225	238
Ga0373398_000001	Ga0373398_000001_1894033_1894512	Actinopolymorpha.bin90	1894033	1894512	+	480	98.24	4.71	#N/A	ribosomal protein S18 acetylase RimI-like enzyme	0	38	280	0	0	0	19	47	21	495	211	218	0	0	0	14	3	6	464	281	378
Ga0373398_000001	Ga0373398_000001_1895020_1895418	Actinopolymorpha.bin90	1895020	1895418	-	399	98.24	4.71	#N/A	DNA-binding MarR family transcriptional regulator	0	32	238	0	0	0	28	77	11	380	191	194	0	0	0	9	4	6	392	251	309
Ga0373398_000001	Ga0373398_000001_1895766_1896599	Actinopolymorpha.bin90	1895766	1896599	+	834	98.24	4.71	#N/A	NADH dehydrogenase FAD-containing subunit	0	63	513	0	0	0	42	133	42	1078	369	437	0	2	0	22	11	14	777	546	691
Ga0373398_000001	Ga0373398_000001_1896663_1897451	Actinopolymorpha.bin90	1896663	1897451	-	789	98.24	4.71	#N/A	endonuclease-8	0	67	484	0	0	0	38	96	50	899	271	396	0	0	0	17	7	12	752	486	545
Ga0373398_000001	Ga0373398_000001_1898009_1899265	Actinopolymorpha.bin90	1898009	1899265	+	1257	98.24	4.71	#N/A	alkaline phosphatase D	0	103	748	0	0	0	69	182	61	1386	628	637	0	0	0	34	21	14	1215	742	949
Ga0373398_000001	Ga0373398_000001_1900633_1900965	Actinopolymorpha.bin90	1900633	1900965	+	333	98.24	4.71	#N/A	DNA-binding transcriptional ArsR family regulator	0	33	203	0	0	0	15	57	13	383	138	149	0	0	0	12	2	9	259	200	243
Ga0373398_000001	Ga0373398_000001_1900956_1901783	Actinopolymorpha.bin90	1900956	1901783	+	828	98.24	4.71	#N/A	divalent metal cation (Fe/Co/Zn/Cd) transporter	0	41	482	0	0	0	46	122	37	931	425	374	0	0	0	17	5	10	811	463	647
Ga0373398_000001	Ga0373398_000001_1901986_1902705	Actinopolymorpha.bin90	1901986	1902705	+	720	98.24	4.71	#N/A	cobalt-zinc-cadmium efflux system protein	0	37	390	0	0	0	40	102	49	779	336	376	0	0	0	18	7	15	649	415	524
Ga0373398_000001	Ga0373398_000001_1902763_1904199	Actinopolymorpha.bin90	1902763	1904199	-	1437	98.24	4.71	#N/A	CubicO group peptidase (beta-lactamase class C family)	0	105	875	0	0	0	78	195	67	1506	591	687	0	0	0	25	9	20	1338	851	1059
Ga0373398_000001	Ga0373398_000001_1904468_1905700	Actinopolymorpha.bin90	1904468	1905700	-	1233	98.24	4.71	#N/A	serpin B	0	88	820	0	0	0	66	218	101	1493	574	653	0	0	0	38	19	21	1181	794	1027
Ga0373398_000001	Ga0373398_000001_190523_191572	Actinopolymorpha.bin90	190523	191572	+	1050	98.24	4.71	#N/A	alkanesulfonate monooxygenase	0	34	490	0	0	0	57	107	75	997	428	469	0	0	0	31	4	20	876	551	689
Ga0373398_000001	Ga0373398_000001_1907532_1908332	Actinopolymorpha.bin90	1907532	1908332	-	801	98.24	4.71	#N/A	hypothetical protein	0	39	482	0	0	0	35	121	34	854	351	376	0	0	0	16	24	8	673	444	696
Ga0373398_000001	Ga0373398_000001_1908891_1911887	Actinopolymorpha.bin90	1908891	1911887	-	2997	98.24	4.71	#N/A	glycyl-tRNA synthetase	0	195	2033	0	0	0	189	428	181	3753	1478	1553	2	0	0	77	35	63	2989	2003	2306
Ga0373398_000001	Ga0373398_000001_1912046_1912462	Actinopolymorpha.bin90	1912046	1912462	-	417	98.24	4.71	#N/A	deazaflavin-dependent oxidoreductase (nitroreductase family)	0	36	358	0	0	0	35	93	16	709	319	286	0	0	0	19	6	5	447	382	494
Ga0373398_000001	Ga0373398_000001_1912689_1913855	Actinopolymorpha.bin90	1912689	1913855	+	1167	98.24	4.71	#N/A	uncharacterized membrane protein YeiB	0	66	824	0	0	0	68	180	63	1398	594	680	0	0	0	22	18	21	1213	694	1069
Ga0373398_000001	Ga0373398_000001_1914275_1915402	Actinopolymorpha.bin90	1914275	1915402	-	1128	98.24	4.71	#N/A	aspartate-semialdehyde dehydrogenase	0	67	769	0	0	0	57	162	61	1311	565	677	0	0	0	41	16	12	1268	815	1005
Ga0373398_000001	Ga0373398_000001_1915399_1916766	Actinopolymorpha.bin90	1915399	1916766	-	1368	98.24	4.71	#N/A	aspartate kinase	0	92	724	0	0	0	58	175	67	1380	489	588	0	0	0	34	7	6	1181	685	900
Ga0373398_000001	Ga0373398_000001_191617_192318	Actinopolymorpha.bin90	191617	192318	+	702	98.24	4.71	#N/A	aspartate beta-hydroxylase	0	42	304	0	0	0	25	92	17	554	205	271	0	0	0	23	4	5	497	315	442
Ga0373398_000001	Ga0373398_000001_1917135_1917827	Actinopolymorpha.bin90	1917135	1917827	-	693	98.24	4.71	#N/A	SAM-dependent methyltransferase	0	72	484	0	0	0	43	104	22	849	374	479	0	0	0	13	13	12	783	480	588
Ga0373398_000001	Ga0373398_000001_1918180_1919088	Actinopolymorpha.bin90	1918180	1919088	+	909	98.24	4.71	#N/A	decaprenyl-phosphate phosphoribosyltransferase	0	61	537	0	0	0	48	126	58	904	365	398	0	0	0	22	13	18	766	563	639
Ga0373398_000001	Ga0373398_000001_1919078_1920601	Actinopolymorpha.bin90	1919078	1920601	+	1524	98.24	4.71	AA7.hmm	decaprenylphospho-beta-D-ribofuranose 2-oxidase	0	61	752	0	0	0	64	189	53	1547	613	621	0	0	0	52	13	27	1263	779	1084
Ga0373398_000001	Ga0373398_000001_1920706_1921473	Actinopolymorpha.bin90	1920706	1921473	+	768	98.24	4.71	#N/A	decaprenylphospho-beta-D-erythro-pentofuranosid-2-ulose 2-reductase	0	58	434	0	0	0	38	145	40	725	284	331	0	0	0	22	4	18	730	416	527
Ga0373398_000001	Ga0373398_000001_1921501_1922355	Actinopolymorpha.bin90	1921501	1922355	+	855	98.24	4.71	#N/A	hypothetical protein	0	44	465	0	0	0	49	78	54	898	312	352	0	0	0	23	6	1	692	437	600
Ga0373398_000001	Ga0373398_000001_192322_192972	Actinopolymorpha.bin90	192322	192972	+	651	98.24	4.71	#N/A	broad specificity phosphatase PhoE	0	33	283	0	0	0	23	58	37	467	219	251	0	0	0	16	0	0	416	311	349
Ga0373398_000001	Ga0373398_000001_1924317_1924799	Actinopolymorpha.bin90	1924317	1924799	+	483	98.24	4.71	#N/A	PhnB protein	0	38	291	0	0	0	32	76	15	547	218	191	0	0	0	5	6	8	463	260	327
Ga0373398_000001	Ga0373398_000001_1924796_1925176	Actinopolymorpha.bin90	1924796	1925176	+	381	98.24	4.71	#N/A	hypothetical protein	0	15	153	0	0	0	21	37	14	296	109	137	0	0	0	6	1	3	232	179	240
Ga0373398_000001	Ga0373398_000001_1925173_1926375	Actinopolymorpha.bin90	1925173	1926375	+	1203	98.24	4.71	#N/A	RNA polymerase sigma-70 factor (ECF subfamily)	0	48	579	0	0	0	69	117	40	1047	493	459	0	0	0	24	9	16	912	647	748
Ga0373398_000001	Ga0373398_000001_1926351_1927394	Actinopolymorpha.bin90	1926351	1927394	-	1044	98.24	4.71	#N/A	glyoxalase family protein	0	75	630	0	0	0	60	117	59	1032	460	469	0	0	0	21	8	21	922	526	767
Ga0373398_000001	Ga0373398_000001_1927514_1928068	Actinopolymorpha.bin90	1927514	1928068	-	555	98.24	4.71	#N/A	hypothetical protein	0	52	406	0	0	0	37	81	22	650	298	366	0	0	0	22	4	2	626	358	428
Ga0373398_000001	Ga0373398_000001_1928188_1928787	Actinopolymorpha.bin90	1928188	1928787	-	600	98.24	4.71	#N/A	recombination protein RecR	0	48	340	0	0	0	32	72	32	659	223	260	0	0	0	13	3	5	450	353	398
Ga0373398_000001	Ga0373398_000001_1928813_1929211	Actinopolymorpha.bin90	1928813	1929211	-	399	98.24	4.71	#N/A	hypothetical protein	0	29	260	0	0	0	15	84	24	470	199	252	0	0	0	11	3	4	402	226	348
Ga0373398_000001	Ga0373398_000001_192969_193760	Actinopolymorpha.bin90	192969	193760	+	792	98.24	4.71	GT32.hmm	hypothetical protein	0	19	357	0	0	0	32	69	33	598	244	236	0	0	0	10	2	16	500	336	400
Ga0373398_000001	Ga0373398_000001_1930361_1931656	Actinopolymorpha.bin90	1930361	1931656	-	1296	98.24	4.71	#N/A	MFS family permease	0	76	697	0	0	0	73	190	73	1405	590	656	0	0	0	36	19	7	1180	763	943
Ga0373398_000001	Ga0373398_000001_1931891_1934017	Actinopolymorpha.bin90	1931891	1934017	-	2127	98.24	4.71	#N/A	DNA polymerase-3 subunit gamma/tau	0	168	1396	0	0	0	128	267	167	2472	972	1163	0	0	0	31	36	30	2051	1276	1635
Ga0373398_000001	Ga0373398_000001_1935039_1935449	Actinopolymorpha.bin90	1935039	1935449	-	411	98.24	4.71	#N/A	hypothetical protein	0	19	211	0	0	0	11	31	27	411	153	187	0	0	0	8	2	8	296	218	235
Ga0373398_000001	Ga0373398_000001_1935750_1936541	Actinopolymorpha.bin90	1935750	1936541	+	792	98.24	4.71	#N/A	glyoxylase-like metal-dependent hydrolase (beta-lactamase superfamily II)	0	70	504	0	0	0	56	109	43	897	420	385	0	0	0	9	3	9	725	472	721
Ga0373398_000001	Ga0373398_000001_193771_194916	Actinopolymorpha.bin90	193771	194916	-	1146	98.24	4.71	GT2_Glycos_transf_2.hmm	tetratricopeptide (TPR) repeat protein	0	98	568	0	0	0	43	94	74	1142	406	552	0	0	0	24	11	21	965	581	781
Ga0373398_000001	Ga0373398_000001_1938801_1940414	Actinopolymorpha.bin90	1938801	1940414	-	1614	98.24	4.71	#N/A	pimeloyl-ACP methyl ester carboxylesterase	0	107	943	0	0	0	81	217	95	1766	748	754	0	0	0	35	27	21	1555	862	1199
Ga0373398_000001	Ga0373398_000001_1940573_1941406	Actinopolymorpha.bin90	1940573	1941406	-	834	98.24	4.71	#N/A	2-polyprenyl-3-methyl-5-hydroxy-6-metoxy-1,4-benzoquinol methylase	0	42	473	0	0	0	38	127	48	885	374	442	0	0	0	22	6	10	848	512	664
Ga0373398_000001	Ga0373398_000001_1941628_1942428	Actinopolymorpha.bin90	1941628	1942428	+	801	98.24	4.71	#N/A	hypothetical protein	0	66	484	0	0	0	57	95	34	846	363	387	0	0	0	18	11	7	813	516	654
Ga0373398_000001	Ga0373398_000001_1942458_1942874	Actinopolymorpha.bin90	1942458	1942874	-	417	98.24	4.71	#N/A	catechol 2,3-dioxygenase-like lactoylglutathione lyase family enzyme	0	24	138	0	0	0	17	41	7	313	122	141	0	0	0	8	4	3	284	140	235
Ga0373398_000001	Ga0373398_000001_1942871_1943188	Actinopolymorpha.bin90	1942871	1943188	-	318	98.24	4.71	#N/A	DNA-binding transcriptional ArsR family regulator	0	32	169	0	0	0	12	47	8	335	118	146	0	0	0	6	6	8	264	178	211
Ga0373398_000001	Ga0373398_000001_1945018_1945620	Actinopolymorpha.bin90	1945018	1945620	-	603	98.24	4.71	#N/A	chromosome partitioning protein	0	61	495	0	0	0	54	86	27	742	365	388	0	0	0	22	10	8	684	479	644
Ga0373398_000001	Ga0373398_000001_1946030_1947163	Actinopolymorpha.bin90	1946030	1947163	+	1134	98.24	4.71	#N/A	RsiW-degrading membrane proteinase PrsW (M82 family)	0	69	725	0	0	0	75	150	76	1256	575	622	0	0	0	28	15	7	1184	741	913
Ga0373398_000001	Ga0373398_000001_1947663_1948241	Actinopolymorpha.bin90	1947663	1948241	+	579	98.24	4.71	#N/A	hypothetical protein	0	30	268	0	0	0	29	49	34	516	212	254	0	0	0	8	6	7	445	320	336
Ga0373398_000001	Ga0373398_000001_1948262_1949791	Actinopolymorpha.bin90	1948262	1949791	-	1530	98.24	4.71	#N/A	cell volume regulation protein A	0	80	982	0	0	0	86	218	111	1639	713	793	0	0	0	32	16	21	1415	982	1090
Ga0373398_000001	Ga0373398_000001_194913_195680	Actinopolymorpha.bin90	194913	195680	-	768	98.24	4.71	#N/A	hypothetical protein	0	35	337	0	0	0	43	101	26	732	290	260	0	0	0	17	4	9	574	325	516
Ga0373398_000001	Ga0373398_000001_1950187_1950711	Actinopolymorpha.bin90	1950187	1950711	-	525	98.24	4.71	#N/A	tRNA(adenine34) deaminase	0	23	327	0	0	0	26	64	31	512	200	221	0	0	0	7	6	8	424	291	421
Ga0373398_000001	Ga0373398_000001_1952417_1953058	Actinopolymorpha.bin90	1952417	1953058	+	642	98.24	4.71	#N/A	uracil phosphoribosyltransferase	0	53	465	0	0	0	33	108	45	836	370	396	0	0	0	29	7	5	659	446	587
Ga0373398_000001	Ga0373398_000001_1953216_1954835	Actinopolymorpha.bin90	1953216	1954835	+	1620	98.24	4.71	GT2_Glycos_transf_2.hmm	hypothetical protein	0	116	986	0	0	0	92	256	82	1913	755	789	0	0	0	41	14	10	1462	974	1276
Ga0373398_000001	Ga0373398_000001_1954848_1956239	Actinopolymorpha.bin90	1954848	1956239	-	1392	98.24	4.71	#N/A	NAD(P) transhydrogenase subunit beta	0	82	786	0	0	0	67	188	75	1583	588	706	0	0	0	32	10	19	1140	794	901
Ga0373398_000001	Ga0373398_000001_19549_20076	Actinopolymorpha.bin90	19549	20076	+	528	98.24	4.71	#N/A	8-oxo-dGTP pyrophosphatase MutT (NUDIX family)	0	19	293	0	0	0	24	71	22	542	233	257	0	0	0	13	8	2	449	317	349
Ga0373398_000001	Ga0373398_000001_1956232_1956528	Actinopolymorpha.bin90	1956232	1956528	-	297	98.24	4.71	#N/A	NAD(P) transhydrogenase subunit alpha	0	9	110	0	0	0	15	18	5	202	65	91	0	0	0	5	1	5	159	110	148
Ga0373398_000001	Ga0373398_000001_1956576_1957625	Actinopolymorpha.bin90	1956576	1957625	-	1050	98.24	4.71	#N/A	NAD(P) transhydrogenase subunit alpha	0	61	724	0	0	0	62	127	91	1195	564	517	0	0	0	17	12	18	1026	689	849
Ga0373398_000001	Ga0373398_000001_195677_197056	Actinopolymorpha.bin90	195677	197056	-	1380	98.24	4.71	#N/A	cytidylate kinase	0	61	711	0	0	0	67	146	68	1274	504	607	0	0	0	23	11	22	1091	636	904
Ga0373398_000001	Ga0373398_000001_1957863_1958702	Actinopolymorpha.bin90	1957863	1958702	+	840	98.24	4.71	CE10.hmm	carboxymethylenebutenolidase	0	53	586	0	0	0	54	95	46	930	419	494	0	0	0	24	14	16	851	566	670
Ga0373398_000001	Ga0373398_000001_1958699_1962037	Actinopolymorpha.bin90	1958699	1962037	+	3339	98.24	4.71	GH2.hmm	beta-galactosidase	0	230	1886	0	0	0	185	463	160	3563	1532	1663	0	0	0	84	43	40	2766	1877	2362
Ga0373398_000001	Ga0373398_000001_1962102_1962386	Actinopolymorpha.bin90	1962102	1962386	-	285	98.24	4.71	#N/A	ribosomal protein S18 acetylase RimI-like enzyme	0	14	121	0	0	0	12	53	5	244	87	109	0	0	0	1	2	4	180	129	140
Ga0373398_000001	Ga0373398_000001_1962663_1963841	Actinopolymorpha.bin90	1962663	1963841	-	1179	98.24	4.71	#N/A	D-serine deaminase-like pyridoxal phosphate-dependent protein	0	64	611	0	0	0	63	111	61	1132	538	557	0	0	0	25	14	20	992	626	837
Ga0373398_000001	Ga0373398_000001_1963918_1965204	Actinopolymorpha.bin90	1963918	1965204	+	1287	98.24	4.71	AA7.hmm	L-gulonolactone oxidase	0	93	808	0	0	0	67	164	77	1441	732	689	0	0	0	17	22	18	1276	888	1016
Ga0373398_000001	Ga0373398_000001_1965344_1966252	Actinopolymorpha.bin90	1965344	1966252	-	909	98.24	4.71	#N/A	peptide/nickel transport system ATP-binding protein	0	53	479	0	0	0	39	94	34	865	330	379	0	0	0	29	7	16	704	499	636
Ga0373398_000001	Ga0373398_000001_1966249_1967100	Actinopolymorpha.bin90	1966249	1967100	-	852	98.24	4.71	#N/A	peptide/nickel transport system ATP-binding protein	0	52	486	0	0	0	35	99	46	892	286	421	0	0	0	21	7	0	754	447	627
Ga0373398_000001	Ga0373398_000001_1967147_1968070	Actinopolymorpha.bin90	1967147	1968070	-	924	98.24	4.71	#N/A	peptide/nickel transport system permease protein	0	50	575	0	0	0	62	115	39	950	394	378	0	0	0	23	3	19	734	475	620
Ga0373398_000001	Ga0373398_000001_1968084_1969163	Actinopolymorpha.bin90	1968084	1969163	-	1080	98.24	4.71	#N/A	peptide/nickel transport system permease protein	0	65	466	0	0	0	55	144	16	987	392	425	0	0	0	13	21	16	852	527	727
Ga0373398_000001	Ga0373398_000001_1969168_1970943	Actinopolymorpha.bin90	1969168	1970943	-	1776	98.24	4.71	#N/A	peptide/nickel transport system substrate-binding protein	0	128	1039	0	0	0	100	243	87	1824	837	829	0	0	0	37	16	21	1711	1035	1343
Ga0373398_000001	Ga0373398_000001_197040_197690	Actinopolymorpha.bin90	197040	197690	-	651	98.24	4.71	#N/A	thymidylate kinase	0	30	225	0	0	0	23	78	23	455	184	205	0	0	0	13	5	0	380	256	333
Ga0373398_000001	Ga0373398_000001_1972848_1973519	Actinopolymorpha.bin90	1972848	1973519	-	672	98.24	4.71	#N/A	DNA-binding response OmpR family regulator	0	59	453	0	0	0	30	106	19	837	340	383	0	0	0	19	10	10	760	480	565
Ga0373398_000001	Ga0373398_000001_1973801_1974868	Actinopolymorpha.bin90	1973801	1974868	+	1068	98.24	4.71	#N/A	signal transduction histidine kinase	0	65	672	0	0	0	58	128	53	1258	494	533	0	0	0	18	19	26	1045	643	857
Ga0373398_000001	Ga0373398_000001_1974942_1976465	Actinopolymorpha.bin90	1974942	1976465	+	1524	98.24	4.71	#N/A	putative peptidoglycan lipid II flippase	0	87	976	0	0	0	85	182	99	1831	725	833	0	0	0	32	15	8	1387	848	1220
Ga0373398_000001	Ga0373398_000001_1976527_1977000	Actinopolymorpha.bin90	1976527	1977000	+	474	98.24	4.71	#N/A	DNA-binding MarR family transcriptional regulator	0	35	324	0	0	0	19	55	25	571	196	271	0	0	0	3	7	16	458	346	359
Ga0373398_000001	Ga0373398_000001_1977253_1978089	Actinopolymorpha.bin90	1977253	1978089	+	837	98.24	4.71	#N/A	squalene synthase HpnC	0	49	499	0	0	0	67	128	44	922	398	426	0	0	0	20	9	7	750	503	621
Ga0373398_000001	Ga0373398_000001_1978080_1979117	Actinopolymorpha.bin90	1978080	1979117	+	1038	98.24	4.71	#N/A	phytoene synthase	0	66	522	0	0	0	66	162	58	1069	428	497	0	0	0	30	1	8	870	554	628
Ga0373398_000001	Ga0373398_000001_1979114_1980574	Actinopolymorpha.bin90	1979114	1980574	+	1461	98.24	4.71	#N/A	squalene-associated FAD-dependent desaturase	0	76	801	0	0	0	89	183	78	1379	532	669	0	0	0	41	8	8	1270	835	947
Ga0373398_000001	Ga0373398_000001_1980571_1981593	Actinopolymorpha.bin90	1980571	1981593	+	1023	98.24	4.71	#N/A	geranylgeranyl diphosphate synthase type I	0	54	537	0	0	0	51	148	53	883	389	477	0	0	0	24	12	13	756	512	707
Ga0373398_000001	Ga0373398_000001_1981593_1983527	Actinopolymorpha.bin90	1981593	1983527	+	1935	98.24	4.71	PL10_1.hmm	squalene-hopene/tetraprenyl-beta-curcumene cyclase	0	113	1040	0	0	0	90	287	94	1943	871	910	0	0	0	44	6	41	1730	1157	1427
Ga0373398_000001	Ga0373398_000001_1983571_1985190	Actinopolymorpha.bin90	1983571	1985190	+	1620	98.24	4.71	#N/A	4-hydroxy-3-methylbut-2-enyl diphosphate reductase	0	113	808	0	0	0	93	201	68	1553	694	831	0	0	0	38	24	26	1371	954	1099
Ga0373398_000001	Ga0373398_000001_198502_199647	Actinopolymorpha.bin90	198502	199647	-	1146	98.24	4.71	GT2_Glycos_transf_2.hmm	glycosyltransferase involved in cell wall biosynthesis	0	62	537	0	0	0	49	145	65	1043	470	506	0	0	0	20	29	15	955	669	753
Ga0373398_000001	Ga0373398_000001_1985193_1986194	Actinopolymorpha.bin90	1985193	1986194	+	1002	98.24	4.71	#N/A	hopanoid biosynthesis associated radical SAM protein HpnH	0	62	603	0	0	0	47	126	39	1140	419	459	0	0	0	26	17	25	984	608	704
Ga0373398_000001	Ga0373398_000001_1986579_1987343	Actinopolymorpha.bin90	1986579	1987343	-	765	98.24	4.71	#N/A	hypothetical protein	0	50	632	0	0	0	55	148	49	1106	467	543	0	0	0	24	7	21	882	578	750
Ga0373398_000001	Ga0373398_000001_1987526_1988008	Actinopolymorpha.bin90	1987526	1988008	+	483	98.24	4.71	#N/A	starvation-inducible DNA-binding protein	0	30	436	0	0	0	38	80	24	669	284	348	0	0	0	19	7	9	633	374	484
Ga0373398_000001	Ga0373398_000001_1988161_1988910	Actinopolymorpha.bin90	1988161	1988910	+	750	98.24	4.71	#N/A	RNA polymerase sigma-B factor	0	37	390	0	0	0	39	91	35	861	306	396	0	0	0	24	6	11	713	421	559
Ga0373398_000001	Ga0373398_000001_1989391_1990983	Actinopolymorpha.bin90	1989391	1990983	+	1593	98.24	4.71	#N/A	serine/threonine protein kinase	0	95	1013	0	0	0	88	250	137	1878	811	876	0	0	0	45	10	22	1387	1011	1217
Ga0373398_000001	Ga0373398_000001_1991055_1991990	Actinopolymorpha.bin90	1991055	1991990	-	936	98.24	4.71	#N/A	multiple sugar transport system permease protein	0	40	494	0	0	0	49	93	36	867	334	382	0	0	0	12	15	3	669	426	616
Ga0373398_000001	Ga0373398_000001_1991991_1992893	Actinopolymorpha.bin90	1991991	1992893	-	903	98.24	4.71	#N/A	multiple sugar transport system permease protein	0	34	403	0	0	0	37	83	24	675	265	318	0	0	0	22	9	8	644	376	481
Ga0373398_000001	Ga0373398_000001_1992916_1994259	Actinopolymorpha.bin90	1992916	1994259	-	1344	98.24	4.71	#N/A	multiple sugar transport system substrate-binding protein	0	90	797	0	0	0	85	127	68	1583	576	682	0	0	0	40	25	16	1381	787	1029
Ga0373398_000001	Ga0373398_000001_1994955_1995062	Actinopolymorpha.bin90	1994955	1995062	-	108	98.24	4.71	#N/A	hypothetical protein	0	14	118	0	0	0	8	32	3	221	111	103	0	0	0	3	1	0	198	137	155
Ga0373398_000001	Ga0373398_000001_1995164_1996036	Actinopolymorpha.bin90	1995164	1996036	-	873	98.24	4.71	#N/A	transcriptional regulator with XRE-family HTH domain	0	52	503	0	0	0	43	116	21	1016	382	421	0	0	0	29	13	14	912	509	616
Ga0373398_000001	Ga0373398_000001_199749_200894	Actinopolymorpha.bin90	199749	200894	-	1146	98.24	4.71	#N/A	lipoprotein-anchoring transpeptidase ErfK/SrfK	0	41	688	0	0	0	72	152	47	1213	550	541	0	0	0	29	10	16	1085	668	946
Ga0373398_000001	Ga0373398_000001_1997693_1998448	Actinopolymorpha.bin90	1997693	1998448	-	756	98.24	4.71	#N/A	ectoine hydroxylase-related dioxygenase (phytanoyl-CoA dioxygenase family)	0	43	426	0	0	0	25	67	34	779	325	397	0	0	0	22	4	7	651	423	554
Ga0373398_000001	Ga0373398_000001_1998637_1999494	Actinopolymorpha.bin90	1998637	1999494	+	858	98.24	4.71	#N/A	AraC-like DNA-binding protein/quercetin dioxygenase-like cupin family protein	0	77	608	0	0	0	61	125	59	995	403	472	0	0	0	24	10	9	864	567	662
Ga0373398_000001	Ga0373398_000001_1999418_2000653	Actinopolymorpha.bin90	1999418	2000653	-	1236	98.24	4.71	GT87.hmm	alpha-1,2-mannosyltransferase	0	63	615	0	0	0	56	162	36	1127	503	560	0	0	0	27	10	16	988	611	802
Ga0373398_000001	Ga0373398_000001_2000716_2002149	Actinopolymorpha.bin90	2000716	2002149	-	1434	98.24	4.71	#N/A	alpha-1,6-mannosyltransferase	0	108	1016	0	0	0	93	176	113	1649	771	907	0	0	0	32	12	19	1518	991	1282
Ga0373398_000001	Ga0373398_000001_2002245_2003294	Actinopolymorpha.bin90	2002245	2003294	-	1050	98.24	4.71	#N/A	oligopeptide/dipeptide ABC transporter ATP-binding protein	0	49	616	0	0	0	64	142	43	1122	417	507	0	0	0	22	18	17	1006	582	755
Ga0373398_000001	Ga0373398_000001_2003282_2004241	Actinopolymorpha.bin90	2003282	2004241	-	960	98.24	4.71	#N/A	oligopeptide/dipeptide ABC transporter ATP-binding protein	0	61	621	0	0	0	54	137	49	1011	462	455	0	0	0	15	3	20	850	569	709
Ga0373398_000001	Ga0373398_000001_2004604_2005812	Actinopolymorpha.bin90	2004604	2005812	+	1209	98.24	4.71	#N/A	membrane dipeptidase	0	88	826	0	0	0	83	170	64	1451	555	602	0	0	0	26	15	8	1282	820	986
Ga0373398_000001	Ga0373398_000001_2005803_2007434	Actinopolymorpha.bin90	2005803	2007434	+	1632	98.24	4.71	#N/A	peptide/nickel transport system substrate-binding protein	0	83	825	0	0	0	59	220	84	1520	669	783	0	0	0	43	14	10	1458	785	1173
Ga0373398_000001	Ga0373398_000001_2007470_2008429	Actinopolymorpha.bin90	2007470	2008429	+	960	98.24	4.71	#N/A	peptide/nickel transport system permease protein	0	79	515	0	0	0	41	82	69	927	332	483	0	0	0	15	6	13	872	527	589
Ga0373398_000001	Ga0373398_000001_2008426_2009292	Actinopolymorpha.bin90	2008426	2009292	+	867	98.24	4.71	#N/A	peptide/nickel transport system permease protein	0	34	381	0	0	0	34	92	58	735	330	301	0	0	0	28	4	16	607	403	524
Ga0373398_000001	Ga0373398_000001_2009313_2010152	Actinopolymorpha.bin90	2009313	2010152	+	840	98.24	4.71	CE1.hmm	proline iminopeptidase	0	39	363	0	0	0	38	123	18	648	295	308	0	0	0	23	10	5	634	370	509
Ga0373398_000001	Ga0373398_000001_2010152_2011138	Actinopolymorpha.bin90	2010152	2011138	+	987	98.24	4.71	#N/A	DNA-binding Lrp family transcriptional regulator	0	52	495	0	0	0	56	101	64	1012	428	476	0	0	0	23	11	7	801	531	648
Ga0373398_000001	Ga0373398_000001_201105_201500	Actinopolymorpha.bin90	201105	201500	-	396	98.24	4.71	#N/A	hypothetical protein	0	18	177	0	0	0	21	40	25	341	153	152	0	0	0	7	2	2	369	240	312
Ga0373398_000001	Ga0373398_000001_2011255_2012058	Actinopolymorpha.bin90	2011255	2012058	-	804	98.24	4.71	#N/A	ectoine hydroxylase-related dioxygenase (phytanoyl-CoA dioxygenase family)	0	70	468	0	0	0	45	76	72	941	328	390	0	0	0	14	10	18	813	516	602
Ga0373398_000001	Ga0373398_000001_20113_21696	Actinopolymorpha.bin90	20113	21696	-	1584	98.24	4.71	#N/A	UDP-MurNAc hydroxylase	0	77	825	0	0	0	77	151	55	1627	606	706	0	0	0	40	18	19	1412	897	1103
Ga0373398_000001	Ga0373398_000001_2012140_2013339	Actinopolymorpha.bin90	2012140	2013339	-	1200	98.24	4.71	#N/A	PPP family 3-phenylpropionic acid transporter	0	76	702	0	0	0	85	135	83	1335	574	631	0	0	0	38	8	19	1133	655	956
Ga0373398_000001	Ga0373398_000001_2013605_2014789	Actinopolymorpha.bin90	2013605	2014789	-	1185	98.24	4.71	#N/A	elongation factor Tu	0	47	739	0	0	0	63	195	61	1364	589	590	0	0	0	20	21	13	1150	715	936
Ga0373398_000001	Ga0373398_000001_201497_203326	Actinopolymorpha.bin90	201497	203326	-	1830	98.24	4.71	#N/A	cytochrome c oxidase subunit 1	0	108	908	0	0	0	100	161	71	1784	711	734	0	0	0	34	8	22	1513	970	1202
Ga0373398_000001	Ga0373398_000001_2015125_2017338	Actinopolymorpha.bin90	2015125	2017338	-	2214	98.24	4.71	#N/A	predicted ATPase/DNA-binding CsgD family transcriptional regulator	0	119	1352	0	0	0	106	229	114	2518	1077	1106	0	0	0	41	35	38	2099	1395	1741
Ga0373398_000001	Ga0373398_000001_2017528_2017920	Actinopolymorpha.bin90	2017528	2017920	-	393	98.24	4.71	#N/A	nitroimidazol reductase NimA-like FMN-containing flavoprotein (pyridoxamine 5'-phosphate oxidase superfamily)	0	23	273	0	0	0	16	61	16	433	200	208	0	0	0	10	1	12	409	240	306
Ga0373398_000001	Ga0373398_000001_2017950_2019554	Actinopolymorpha.bin90	2017950	2019554	-	1605	98.24	4.71	GH13_30.hmm	alpha-glucosidase	0	77	1032	0	0	0	98	217	70	1748	761	719	0	0	0	56	21	26	1442	920	1177
Ga0373398_000001	Ga0373398_000001_2020062_2020514	Actinopolymorpha.bin90	2020062	2020514	+	453	98.24	4.71	#N/A	hemoglobin	0	29	272	0	0	0	16	50	26	505	200	221	0	0	0	11	4	1	385	260	330
Ga0373398_000001	Ga0373398_000001_2020523_2021698	Actinopolymorpha.bin90	2020523	2021698	+	1176	98.24	4.71	#N/A	NAD(P)H-flavin reductase/hemoglobin-like flavoprotein	0	74	618	0	0	0	61	128	55	1037	407	459	0	0	0	24	15	12	939	554	717
Ga0373398_000001	Ga0373398_000001_2021695_2022438	Actinopolymorpha.bin90	2021695	2022438	+	744	98.24	4.71	#N/A	cell division initiation protein	0	40	445	0	0	0	33	111	14	806	341	400	0	0	0	14	4	16	675	433	549
Ga0373398_000001	Ga0373398_000001_2022478_2023188	Actinopolymorpha.bin90	2022478	2023188	-	711	98.24	4.71	#N/A	putative serine protease PepD	0	54	439	0	0	0	27	86	40	839	403	354	0	0	0	30	15	4	762	458	596
Ga0373398_000001	Ga0373398_000001_2023374_2024414	Actinopolymorpha.bin90	2023374	2024414	-	1041	98.24	4.71	#N/A	integral membrane sensor domain MASE1	0	71	700	0	0	0	58	103	44	1167	460	495	0	0	0	38	13	19	983	516	756
Ga0373398_000001	Ga0373398_000001_2025020_2026363	Actinopolymorpha.bin90	2025020	2026363	-	1344	98.24	4.71	#N/A	uncharacterized protein (DUF58 family)	0	85	822	0	0	0	77	223	63	1366	554	699	0	0	0	35	8	21	1215	843	927
Ga0373398_000001	Ga0373398_000001_2026339_2027331	Actinopolymorpha.bin90	2026339	2027331	-	993	98.24	4.71	#N/A	MoxR-like ATPase	0	47	521	0	0	0	49	102	50	841	351	399	0	0	0	18	9	7	863	498	678
Ga0373398_000001	Ga0373398_000001_2027927_2028832	Actinopolymorpha.bin90	2027927	2028832	-	906	98.24	4.71	#N/A	hypothetical protein	0	67	567	0	0	0	41	140	65	1068	454	444	0	0	0	12	7	12	854	534	665
Ga0373398_000001	Ga0373398_000001_2029822_2032272	Actinopolymorpha.bin90	2029822	2032272	-	2451	98.24	4.71	GH31.hmm	alpha-glucosidase	0	144	1546	0	0	0	130	321	178	2967	1191	1312	0	0	0	51	26	35	2300	1620	1958
Ga0373398_000001	Ga0373398_000001_2032384_2032602	Actinopolymorpha.bin90	2032384	2032602	-	219	98.24	4.71	#N/A	excisionase family DNA binding protein	0	24	205	0	0	0	26	42	14	340	155	168	0	0	0	17	2	2	321	221	288
Ga0373398_000001	Ga0373398_000001_203323_204285	Actinopolymorpha.bin90	203323	204285	-	963	98.24	4.71	#N/A	cytochrome c oxidase subunit 2	0	37	399	0	0	0	35	86	11	749	298	393	0	0	0	2	6	10	655	359	557
Ga0373398_000001	Ga0373398_000001_2033969_2035024	Actinopolymorpha.bin90	2033969	2035024	+	1056	98.24	4.71	#N/A	valine dehydrogenase (NAD+)	0	64	709	0	0	0	73	141	64	1264	510	545	0	0	0	33	16	12	1091	717	933
Ga0373398_000001	Ga0373398_000001_2035108_2035785	Actinopolymorpha.bin90	2035108	2035785	-	678	98.24	4.71	#N/A	trehalose utilization protein	0	53	422	0	0	0	27	100	40	794	315	343	0	0	0	18	8	16	664	337	449
Ga0373398_000001	Ga0373398_000001_2037593_2037799	Actinopolymorpha.bin90	2037593	2037799	+	207	98.24	4.71	#N/A	hypothetical protein	0	9	141	0	0	0	24	20	17	258	130	102	0	0	0	7	3	3	295	189	195
Ga0373398_000001	Ga0373398_000001_2037848_2038927	Actinopolymorpha.bin90	2037848	2038927	-	1080	98.24	4.71	#N/A	phosphoribosylformylglycinamidine cyclo-ligase	0	74	619	0	0	0	51	117	63	1086	474	503	0	0	0	29	12	5	947	570	743
Ga0373398_000001	Ga0373398_000001_2038920_2040407	Actinopolymorpha.bin90	2038920	2040407	-	1488	98.24	4.71	#N/A	amidophosphoribosyltransferase	0	97	897	0	0	0	64	195	74	1553	567	609	0	0	0	29	20	19	1185	810	1024
Ga0373398_000001	Ga0373398_000001_2040516_2041871	Actinopolymorpha.bin90	2040516	2041871	+	1356	98.24	4.71	#N/A	CubicO group peptidase (beta-lactamase class C family)	0	97	937	0	0	0	81	216	95	1724	652	660	0	0	0	47	25	11	1366	1044	1113
Ga0373398_000001	Ga0373398_000001_2042030_2043730	Actinopolymorpha.bin90	2042030	2043730	-	1701	98.24	4.71	GH93.hmm	hypothetical protein	0	125	1079	0	0	0	88	211	102	1921	759	925	0	0	0	60	27	20	1563	1067	1309
Ga0373398_000001	Ga0373398_000001_204307_205380	Actinopolymorpha.bin90	204307	205380	-	1074	98.24	4.71	#N/A	adenosine kinase	0	64	583	0	0	0	61	145	51	1117	418	438	0	0	0	18	13	18	914	632	742
Ga0373398_000001	Ga0373398_000001_2043761_2045488	Actinopolymorpha.bin90	2043761	2045488	-	1728	98.24	4.71	GH93.hmm	hypothetical protein	0	115	1059	0	0	0	82	263	108	1932	747	793	0	0	0	40	32	20	1768	1148	1382
Ga0373398_000001	Ga0373398_000001_2045697_2046602	Actinopolymorpha.bin90	2045697	2046602	-	906	98.24	4.71	#N/A	multiple sugar transport system permease protein	0	54	489	0	0	1	44	99	25	874	394	401	0	0	0	14	6	16	816	524	604
Ga0373398_000001	Ga0373398_000001_2046599_2047531	Actinopolymorpha.bin90	2046599	2047531	-	933	98.24	4.71	#N/A	multiple sugar transport system permease protein	0	39	478	0	0	0	43	98	44	852	362	477	0	0	0	18	10	4	691	480	553
Ga0373398_000001	Ga0373398_000001_2047597_2048862	Actinopolymorpha.bin90	2047597	2048862	-	1266	98.24	4.71	#N/A	multiple sugar transport system substrate-binding protein	0	73	842	0	0	0	70	130	52	1349	592	600	0	0	0	37	19	13	1186	748	917
Ga0373398_000001	Ga0373398_000001_2049130_2050188	Actinopolymorpha.bin90	2049130	2050188	+	1059	98.24	4.71	#N/A	DNA-binding LacI/PurR family transcriptional regulator	0	74	694	0	0	0	75	163	60	1320	470	558	0	0	0	19	4	12	1012	710	803
Ga0373398_000001	Ga0373398_000001_2050304_2050777	Actinopolymorpha.bin90	2050304	2050777	+	474	98.24	4.71	#N/A	hemoglobin	0	19	235	0	0	0	17	50	20	446	195	188	0	0	0	10	4	2	352	269	343
Ga0373398_000001	Ga0373398_000001_2050678_2052291	Actinopolymorpha.bin90	2050678	2052291	-	1614	98.24	4.71	#N/A	arylsulfatase A-like enzyme	0	98	830	0	0	0	71	200	86	1467	593	674	0	0	0	45	11	30	1326	857	1038
Ga0373398_000001	Ga0373398_000001_2052288_2054036	Actinopolymorpha.bin90	2052288	2054036	-	1749	98.24	4.71	#N/A	peptide/nickel transport system substrate-binding protein	0	97	919	0	0	0	106	179	68	1810	752	788	0	0	0	33	22	20	1502	903	1191
Ga0373398_000001	Ga0373398_000001_2054558_2055520	Actinopolymorpha.bin90	2054558	2055520	+	963	98.24	4.71	#N/A	DNA-binding LacI/PurR family transcriptional regulator	0	54	521	0	0	0	53	125	71	1130	481	504	0	0	0	36	18	11	867	568	672
Ga0373398_000001	Ga0373398_000001_2056203_2057252	Actinopolymorpha.bin90	2056203	2057252	+	1050	98.24	4.71	#N/A	threonine 3-dehydrogenase	0	76	683	0	0	0	49	155	65	1263	533	561	0	0	0	35	16	29	1105	736	859
Ga0373398_000001	Ga0373398_000001_2057369_2058568	Actinopolymorpha.bin90	2057369	2058568	+	1200	98.24	4.71	#N/A	glycine C-acetyltransferase	0	70	757	0	0	0	64	132	64	1403	613	649	0	0	0	33	16	13	1138	750	926
Ga0373398_000001	Ga0373398_000001_2058704_2059318	Actinopolymorpha.bin90	2058704	2059318	-	615	98.24	4.71	#N/A	aryl-alcohol dehydrogenase-like predicted oxidoreductase	0	40	447	0	0	0	37	96	41	673	300	334	0	0	0	21	2	11	623	401	467
Ga0373398_000001	Ga0373398_000001_2059381_2059719	Actinopolymorpha.bin90	2059381	2059719	-	339	98.24	4.71	#N/A	aryl-alcohol dehydrogenase-like predicted oxidoreductase	0	20	211	0	0	0	14	58	15	341	167	197	0	0	0	7	1	10	305	200	268
Ga0373398_000001	Ga0373398_000001_205949_206941	Actinopolymorpha.bin90	205949	206941	+	993	98.24	4.71	#N/A	D-threo-aldose 1-dehydrogenase	0	52	484	0	0	0	49	156	68	1040	381	376	0	0	0	24	8	14	811	576	675
Ga0373398_000001	Ga0373398_000001_2059863_2061119	Actinopolymorpha.bin90	2059863	2061119	-	1257	98.24	4.71	#N/A	bifunctional enzyme CysN/CysC	0	75	705	0	0	0	56	144	66	1347	543	598	1	0	0	32	15	20	1168	675	884
Ga0373398_000001	Ga0373398_000001_2061119_2062033	Actinopolymorpha.bin90	2061119	2062033	-	915	98.24	4.71	#N/A	sulfate adenylyltransferase subunit 2	0	53	590	0	0	0	45	110	57	974	393	517	0	0	0	37	14	11	834	570	823
Ga0373398_000001	Ga0373398_000001_2062157_2062783	Actinopolymorpha.bin90	2062157	2062783	+	627	98.24	4.71	#N/A	hypothetical protein	0	32	353	0	0	0	34	81	35	660	296	309	0	0	0	18	4	15	560	384	431
Ga0373398_000001	Ga0373398_000001_2062732_2063409	Actinopolymorpha.bin90	2062732	2063409	-	678	98.24	4.71	#N/A	sugar transferase EpsL	0	50	334	0	0	0	25	72	24	747	257	335	0	0	0	15	7	2	573	359	498
Ga0373398_000001	Ga0373398_000001_2064035_2064976	Actinopolymorpha.bin90	2064035	2064976	+	942	98.24	4.71	GH25.hmm	GH25 family lysozyme M1 (1,4-beta-N-acetylmuramidase)	0	69	632	0	0	0	70	119	41	1115	504	539	0	0	0	29	15	13	1006	598	717
Ga0373398_000001	Ga0373398_000001_2065055_2066296	Actinopolymorpha.bin90	2065055	2066296	-	1242	98.24	4.71	#N/A	hypothetical protein	0	61	700	0	0	0	61	162	73	1352	527	605	0	0	0	17	7	20	1183	758	814
Ga0373398_000001	Ga0373398_000001_2066333_2067652	Actinopolymorpha.bin90	2066333	2067652	-	1320	98.24	4.71	#N/A	nucleotide sugar dehydrogenase	0	91	801	0	0	0	61	181	117	1553	627	632	0	0	0	33	12	29	1320	824	981
Ga0373398_000001	Ga0373398_000001_2067848_2068453	Actinopolymorpha.bin90	2067848	2068453	-	606	98.24	4.71	#N/A	ribosomal protein S18 acetylase RimI-like enzyme	0	68	430	0	0	0	40	84	49	863	343	375	0	0	0	8	9	11	716	424	599
Ga0373398_000001	Ga0373398_000001_2068592_2069668	Actinopolymorpha.bin90	2068592	2069668	+	1077	98.24	4.71	#N/A	UDP-N-acetylglucosamine 2-epimerase (non-hydrolysing)	0	86	688	0	0	0	56	173	62	1189	482	589	0	0	0	27	12	18	1003	652	767
Ga0373398_000001	Ga0373398_000001_206931_207842	Actinopolymorpha.bin90	206931	207842	+	912	98.24	4.71	#N/A	L-fuconolactonase	0	35	457	0	0	0	47	88	33	822	362	373	0	0	0	14	6	12	746	426	576
Ga0373398_000001	Ga0373398_000001_2069927_2070661	Actinopolymorpha.bin90	2069927	2070661	+	735	98.24	4.71	#N/A	MFS family permease	0	62	593	0	0	0	34	135	43	1046	397	474	0	0	0	24	14	13	864	458	680
Ga0373398_000001	Ga0373398_000001_2071323_2072462	Actinopolymorpha.bin90	2071323	2072462	-	1140	98.24	4.71	GT4.hmm	glycosyltransferase involved in cell wall biosynthesis	0	52	786	0	0	0	75	174	61	1263	525	571	0	0	0	25	11	12	1112	757	987
Ga0373398_000001	Ga0373398_000001_2072528_2073682	Actinopolymorpha.bin90	2072528	2073682	-	1155	98.24	4.71	#N/A	nucleotide sugar dehydrogenase	0	75	733	0	0	0	75	189	59	1269	553	575	0	0	0	23	17	13	1177	750	931
Ga0373398_000001	Ga0373398_000001_2074412_2076289	Actinopolymorpha.bin90	2074412	2076289	+	1878	98.24	4.71	#N/A	peptide/nickel transport system substrate-binding protein	0	117	1071	0	0	0	76	238	99	2117	831	875	0	0	0	49	19	43	1675	1137	1476
Ga0373398_000001	Ga0373398_000001_2076378_2077418	Actinopolymorpha.bin90	2076378	2077418	+	1041	98.24	4.71	#N/A	peptide/nickel transport system permease protein	0	62	519	0	0	0	33	129	35	1007	347	396	0	0	0	18	12	15	896	535	602
Ga0373398_000001	Ga0373398_000001_2077425_2078402	Actinopolymorpha.bin90	2077425	2078402	+	978	98.24	4.71	#N/A	peptide/nickel transport system permease protein	0	45	533	0	0	0	41	131	43	849	371	406	0	0	0	26	10	10	767	424	596
Ga0373398_000001	Ga0373398_000001_2078399_2079361	Actinopolymorpha.bin90	2078399	2079361	+	963	98.24	4.71	#N/A	ABC-type dipeptide/oligopeptide/nickel transport system ATPase component	0	62	605	0	0	0	45	81	45	875	401	467	0	0	0	23	5	2	813	544	700
Ga0373398_000001	Ga0373398_000001_207884_209407	Actinopolymorpha.bin90	207884	209407	+	1524	98.24	4.71	#N/A	microcystin degradation protein MlrC	0	107	986	0	0	0	106	200	74	1730	742	672	0	0	0	42	23	20	1460	841	1136
Ga0373398_000001	Ga0373398_000001_2079354_2080190	Actinopolymorpha.bin90	2079354	2080190	+	837	98.24	4.71	#N/A	peptide/nickel transport system ATP-binding protein	0	58	522	0	0	0	70	118	40	794	395	437	0	0	0	22	9	8	664	475	590
Ga0373398_000001	Ga0373398_000001_2082889_2084610	Actinopolymorpha.bin90	2082889	2084610	+	1722	98.24	4.71	GT4.hmm	glycosyltransferase involved in cell wall biosynthesis	0	105	974	0	0	0	90	181	80	1909	738	835	0	0	0	32	12	18	1547	932	1321
Ga0373398_000001	Ga0373398_000001_2084604_2085773	Actinopolymorpha.bin90	2084604	2085773	+	1170	98.24	4.71	GT94.hmm	glycosyltransferase involved in cell wall biosynthesis	0	96	614	0	0	0	60	169	48	1274	522	529	0	0	0	29	16	14	992	651	877
Ga0373398_000001	Ga0373398_000001_2085790_2086863	Actinopolymorpha.bin90	2085790	2086863	+	1074	98.24	4.71	#N/A	UDP-N-acetylglucosamine 2-epimerase (non-hydrolysing)	0	83	597	0	0	0	48	121	60	1043	415	491	0	0	0	23	18	20	885	543	749
Ga0373398_000001	Ga0373398_000001_2086944_2088320	Actinopolymorpha.bin90	2086944	2088320	+	1377	98.24	4.71	GT28.hmm	hypothetical protein	0	105	911	0	0	0	113	167	59	1624	705	745	0	0	0	48	9	10	1321	886	1073
Ga0373398_000001	Ga0373398_000001_209594_210364	Actinopolymorpha.bin90	209594	210364	+	771	98.24	4.71	#N/A	ABC-type uncharacterized transport system ATPase subunit	0	38	396	0	0	0	31	71	42	737	306	352	0	0	0	21	9	7	645	423	586
Ga0373398_000001	Ga0373398_000001_210340_211797	Actinopolymorpha.bin90	210340	211797	+	1458	98.24	4.71	#N/A	alpha-glucoside transport system substrate-binding protein	0	87	778	0	0	0	77	142	97	1402	491	612	0	0	0	26	17	26	1162	688	920
Ga0373398_000001	Ga0373398_000001_218296_218658	Actinopolymorpha.bin90	218296	218658	-	363	98.24	4.71	#N/A	iron-sulfur cluster assembly accessory protein	0	28	276	0	0	1	12	44	30	583	221	279	0	0	0	11	6	8	437	309	394
Ga0373398_000001	Ga0373398_000001_218916_220022	Actinopolymorpha.bin90	218916	220022	-	1107	98.24	4.71	#N/A	glycerate kinase	0	97	689	0	0	0	73	110	57	1356	509	618	0	0	0	14	11	17	1087	689	841
Ga0373398_000001	Ga0373398_000001_21896_24370	Actinopolymorpha.bin90	21896	24370	-	2475	98.24	4.71	#N/A	phenylalanyl-tRNA synthetase beta chain	0	150	1480	0	0	0	162	359	132	2812	1112	1216	0	0	0	48	30	49	2298	1458	1957
Ga0373398_000001	Ga0373398_000001_220112_220975	Actinopolymorpha.bin90	220112	220975	+	864	98.24	4.71	#N/A	GNAT superfamily N-acetyltransferase	0	49	553	0	0	0	45	118	44	1064	424	451	0	0	0	18	11	8	883	520	690
Ga0373398_000001	Ga0373398_000001_221905_222756	Actinopolymorpha.bin90	221905	222756	-	852	98.24	4.71	#N/A	heat shock protein HtpX	0	71	608	0	0	0	55	128	59	1171	466	549	0	0	0	39	12	6	978	613	747
Ga0373398_000001	Ga0373398_000001_223174_223995	Actinopolymorpha.bin90	223174	223995	-	822	98.24	4.71	#N/A	phage shock protein A	0	33	462	0	0	0	45	126	32	796	382	425	0	0	0	22	5	15	758	534	633
Ga0373398_000001	Ga0373398_000001_224546_224914	Actinopolymorpha.bin90	224546	224914	+	369	98.24	4.71	#N/A	hypothetical protein	0	17	197	0	0	0	27	49	22	436	161	186	0	0	0	7	1	3	343	206	282
Ga0373398_000001	Ga0373398_000001_227550_229262	Actinopolymorpha.bin90	227550	229262	+	1713	98.24	4.71	#N/A	energy-coupling factor transport system ATP-binding protein	0	72	868	0	0	0	71	224	98	1758	652	744	0	0	0	46	22	24	1360	1040	1178
Ga0373398_000001	Ga0373398_000001_229316_230089	Actinopolymorpha.bin90	229316	230089	+	774	98.24	4.71	#N/A	energy-coupling factor transport system substrate-specific component	0	47	463	0	0	0	50	83	27	724	319	318	0	0	0	20	10	15	595	402	499
Ga0373398_000001	Ga0373398_000001_230049_230660	Actinopolymorpha.bin90	230049	230660	-	612	98.24	4.71	#N/A	ATP-dependent Clp protease protease subunit	0	28	251	0	0	0	38	61	29	466	185	205	0	0	0	19	7	7	412	247	305
Ga0373398_000001	Ga0373398_000001_230638_231000	Actinopolymorpha.bin90	230638	231000	-	363	98.24	4.71	#N/A	transcriptional regulator with XRE-family HTH domain	0	16	182	0	0	0	18	30	16	335	137	159	0	0	0	7	5	0	257	193	240
Ga0373398_000001	Ga0373398_000001_231058_232137	Actinopolymorpha.bin90	231058	232137	-	1080	98.24	4.71	#N/A	aminomethyltransferase	0	77	662	0	0	0	76	124	43	1258	460	461	0	0	0	29	15	11	1096	696	778
Ga0373398_000001	Ga0373398_000001_232332_233882	Actinopolymorpha.bin90	232332	233882	+	1551	98.24	4.71	#N/A	leucyl aminopeptidase	0	118	1098	0	0	0	97	272	99	1956	829	956	0	0	0	67	13	18	1695	1072	1420
Ga0373398_000001	Ga0373398_000001_234091_234771	Actinopolymorpha.bin90	234091	234771	-	681	98.24	4.71	#N/A	ATP-binding cassette subfamily B protein	0	55	519	0	0	0	51	118	40	977	434	462	0	0	0	16	16	10	815	508	646
Ga0373398_000001	Ga0373398_000001_236224_236820	Actinopolymorpha.bin90	236224	236820	-	597	98.24	4.71	#N/A	hypothetical protein	0	27	408	0	0	0	22	59	32	729	330	413	0	0	0	12	5	8	627	398	527
Ga0373398_000001	Ga0373398_000001_237604_238743	Actinopolymorpha.bin90	237604	238743	+	1140	98.24	4.71	#N/A	putative spermidine/putrescine transport system substrate-binding protein	0	75	684	0	0	0	69	150	48	1373	539	577	0	0	0	31	19	6	1192	719	937
Ga0373398_000001	Ga0373398_000001_238796_239662	Actinopolymorpha.bin90	238796	239662	+	867	98.24	4.71	#N/A	ABC-type spermidine/putrescine transport system permease subunit I	0	56	408	0	0	0	55	110	39	750	302	331	0	0	0	21	7	6	667	417	545
Ga0373398_000001	Ga0373398_000001_239659_240546	Actinopolymorpha.bin90	239659	240546	+	888	98.24	4.71	#N/A	putative spermidine/putrescine transport system permease protein	0	46	404	0	0	0	47	75	30	753	318	324	0	0	0	15	5	12	629	463	580
Ga0373398_000001	Ga0373398_000001_240554_241642	Actinopolymorpha.bin90	240554	241642	+	1089	98.24	4.71	#N/A	ABC-type Fe3+/spermidine/putrescine transport system ATPase subunit	0	57	633	0	0	0	52	113	67	1316	489	578	0	1	0	28	1	18	1035	633	866
Ga0373398_000001	Ga0373398_000001_241994_243415	Actinopolymorpha.bin90	241994	243415	+	1422	98.24	4.71	#N/A	dihydrolipoamide dehydrogenase	0	104	891	0	0	0	71	205	50	1680	663	732	0	0	0	36	9	16	1368	875	1101
Ga0373398_000001	Ga0373398_000001_243516_245366	Actinopolymorpha.bin90	243516	245366	+	1851	98.24	4.71	#N/A	2-oxoglutarate dehydrogenase E2 component (dihydrolipoamide succinyltransferase)	0	112	1071	0	0	0	82	265	118	2079	712	850	0	0	0	44	14	34	1719	1119	1367
Ga0373398_000001	Ga0373398_000001_24370_25494	Actinopolymorpha.bin90	24370	25494	-	1125	98.24	4.71	#N/A	phenylalanyl-tRNA synthetase alpha chain	0	39	568	0	0	0	48	110	54	1160	494	538	0	0	0	7	14	15	979	642	730
Ga0373398_000001	Ga0373398_000001_245647_246300	Actinopolymorpha.bin90	245647	246300	+	654	98.24	4.71	#N/A	hypothetical protein	0	17	324	0	0	0	23	63	17	594	209	246	0	0	0	5	5	3	493	338	353
Ga0373398_000001	Ga0373398_000001_246336_248039	Actinopolymorpha.bin90	246336	248039	-	1704	98.24	4.71	#N/A	hypothetical protein	0	91	1039	0	0	0	84	225	93	1858	757	833	0	0	0	38	18	30	1581	1079	1122
Ga0373398_000001	Ga0373398_000001_248244_249773	Actinopolymorpha.bin90	248244	249773	-	1530	98.24	4.71	#N/A	hypothetical protein	0	85	912	0	0	0	54	206	51	1660	686	786	0	0	0	52	32	15	1357	979	1104
Ga0373398_000001	Ga0373398_000001_249831_251621	Actinopolymorpha.bin90	249831	251621	-	1791	98.24	4.71	#N/A	serine/threonine protein kinase	0	86	1141	0	0	0	92	199	104	2015	826	915	0	0	0	50	18	26	1650	1160	1326
Ga0373398_000001	Ga0373398_000001_252052_252723	Actinopolymorpha.bin90	252052	252723	+	672	98.24	4.71	#N/A	lipoyl(octanoyl) transferase	0	58	428	0	0	0	36	105	36	981	399	446	0	0	0	18	12	19	747	501	609
Ga0373398_000001	Ga0373398_000001_252868_253449	Actinopolymorpha.bin90	252868	253449	-	582	98.24	4.71	#N/A	inosine/xanthosine triphosphatase	0	56	380	0	0	0	33	100	49	773	294	344	0	0	0	18	7	21	581	406	512
Ga0373398_000001	Ga0373398_000001_253632_254627	Actinopolymorpha.bin90	253632	254627	+	996	98.24	4.71	#N/A	lipoic acid synthetase	0	56	639	0	0	0	50	168	70	1133	471	584	0	0	0	23	13	12	1006	629	838
Ga0373398_000001	Ga0373398_000001_254782_255489	Actinopolymorpha.bin90	254782	255489	+	708	98.24	4.71	#N/A	hypothetical protein	0	53	430	0	0	0	56	84	18	887	327	360	0	0	0	15	7	8	738	509	536
Ga0373398_000001	Ga0373398_000001_25553_26335	Actinopolymorpha.bin90	25553	26335	-	783	98.24	4.71	#N/A	TrmH family RNA methyltransferase	0	57	501	0	0	0	59	95	46	834	378	366	0	0	0	13	11	19	718	516	568
Ga0373398_000001	Ga0373398_000001_255586_255957	Actinopolymorpha.bin90	255586	255957	-	372	98.24	4.71	#N/A	uncharacterized RDD family membrane protein YckC	0	40	264	0	0	0	15	70	29	510	210	198	0	0	0	12	6	4	379	229	338
Ga0373398_000001	Ga0373398_000001_256304_257728	Actinopolymorpha.bin90	256304	257728	+	1425	98.24	4.71	#N/A	glutamine synthetase	0	84	849	0	0	0	77	164	97	1474	576	681	0	0	0	33	14	23	1251	770	952
Ga0373398_000001	Ga0373398_000001_257873_258394	Actinopolymorpha.bin90	257873	258394	-	522	98.24	4.71	#N/A	2'-5' RNA ligase	0	59	376	0	0	0	37	76	37	609	280	330	0	0	0	17	2	9	633	337	414
Ga0373398_000001	Ga0373398_000001_260614_261702	Actinopolymorpha.bin90	260614	261702	-	1089	98.24	4.71	#N/A	phosphoribosylaminoimidazolecarboxamide formyltransferase/IMP cyclohydrolase	0	80	598	0	0	0	51	159	52	1229	459	508	0	0	0	28	5	2	928	650	780
Ga0373398_000001	Ga0373398_000001_262505_263653	Actinopolymorpha.bin90	262505	263653	+	1149	98.24	4.71	#N/A	3-deoxy-7-phosphoheptulonate synthase	0	70	758	0	0	0	66	170	72	1392	559	621	0	0	0	31	14	23	1217	755	893
Ga0373398_000001	Ga0373398_000001_263925_266942	Actinopolymorpha.bin90	263925	266942	-	3018	98.24	4.71	#N/A	glutamate-ammonia-ligase adenylyltransferase	2	169	1901	0	0	0	147	360	143	3375	1350	1541	0	0	0	80	25	29	2862	1982	2344
Ga0373398_000001	Ga0373398_000001_26421_26843	Actinopolymorpha.bin90	26421	26843	-	423	98.24	4.71	#N/A	large subunit ribosomal protein L20	0	27	282	0	0	0	19	50	21	466	168	183	0	0	0	8	8	4	322	258	315
Ga0373398_000001	Ga0373398_000001_267773_268807	Actinopolymorpha.bin90	267773	268807	-	1035	98.24	4.71	#N/A	alkanesulfonate monooxygenase SsuD/methylene tetrahydromethanopterin reductase-like flavin-dependent oxidoreductase (luciferase family)	0	58	688	0	0	0	59	137	57	1214	489	583	0	0	0	28	16	11	1058	795	865
Ga0373398_000001	Ga0373398_000001_2686_4023	Actinopolymorpha.bin90	2686	4023	-	1338	98.24	4.71	#N/A	argininosuccinate lyase	0	100	826	0	0	0	91	201	67	1634	697	737	0	0	0	46	20	15	1304	825	1109
Ga0373398_000001	Ga0373398_000001_268847_269650	Actinopolymorpha.bin90	268847	269650	+	804	98.24	4.71	#N/A	transcriptional regulator with XRE-family HTH domain	0	49	499	0	0	0	48	106	24	880	349	388	0	0	0	8	15	14	656	489	624
Ga0373398_000001	Ga0373398_000001_26892_27086	Actinopolymorpha.bin90	26892	27086	-	195	98.24	4.71	#N/A	large subunit ribosomal protein L35	0	10	118	0	0	0	8	31	4	200	93	80	0	0	0	7	0	6	157	100	140
Ga0373398_000001	Ga0373398_000001_269760_271097	Actinopolymorpha.bin90	269760	271097	-	1338	98.24	4.71	#N/A	glutamine synthetase	0	63	864	0	0	0	71	154	58	1617	639	698	0	0	0	43	19	23	1324	848	1077
Ga0373398_000001	Ga0373398_000001_271218_273089	Actinopolymorpha.bin90	271218	273089	+	1872	98.24	4.71	#N/A	NAD+ synthase (glutamine-hydrolysing)	0	114	1281	0	0	0	104	292	94	2137	904	853	0	0	0	37	21	25	1875	1216	1487
Ga0373398_000001	Ga0373398_000001_27200_27769	Actinopolymorpha.bin90	27200	27769	-	570	98.24	4.71	#N/A	translation initiation factor IF-3	0	58	406	0	0	0	23	84	24	734	308	290	0	0	0	13	4	8	650	392	463
Ga0373398_000001	Ga0373398_000001_273156_273992	Actinopolymorpha.bin90	273156	273992	+	837	98.24	4.71	#N/A	inner membrane transporter RhtA	0	82	541	0	0	0	66	94	36	968	416	393	0	0	0	19	1	17	867	509	633
Ga0373398_000001	Ga0373398_000001_274059_275426	Actinopolymorpha.bin90	274059	275426	+	1368	98.24	4.71	#N/A	cytochrome P450	0	77	785	0	0	0	66	180	40	1470	651	666	0	0	0	24	21	12	1363	800	958
Ga0373398_000001	Ga0373398_000001_275514_276509	Actinopolymorpha.bin90	275514	276509	-	996	98.24	4.71	#N/A	coenzyme F420-dependent glucose-6-phosphate dehydrogenase	0	64	574	0	0	0	52	118	50	1116	412	465	0	0	0	26	19	9	901	592	672
Ga0373398_000001	Ga0373398_000001_278461_279321	Actinopolymorpha.bin90	278461	279321	+	861	98.24	4.71	#N/A	methionyl aminopeptidase	0	35	477	0	0	0	33	92	47	809	344	403	0	0	0	11	9	13	777	441	561
Ga0373398_000001	Ga0373398_000001_279743_280546	Actinopolymorpha.bin90	279743	280546	+	804	98.24	4.71	#N/A	DNA-binding transcriptional MerR regulator	0	30	454	0	0	0	35	103	44	858	279	350	0	0	0	21	15	8	667	424	504
Ga0373398_000001	Ga0373398_000001_280555_281406	Actinopolymorpha.bin90	280555	281406	+	852	98.24	4.71	#N/A	NAD(P)-dependent dehydrogenase (short-subunit alcohol dehydrogenase family)	0	43	407	0	0	0	23	110	38	711	325	341	0	0	0	11	2	8	609	348	479
Ga0373398_000001	Ga0373398_000001_281437_282690	Actinopolymorpha.bin90	281437	282690	-	1254	98.24	4.71	#N/A	predicted MFS family arabinose efflux permease	0	58	666	0	0	0	67	201	61	1309	519	547	0	0	0	17	11	12	995	660	823
Ga0373398_000001	Ga0373398_000001_282774_283181	Actinopolymorpha.bin90	282774	283181	-	408	98.24	4.71	#N/A	hypothetical protein	0	24	225	0	0	0	15	66	19	461	157	174	0	0	0	9	0	3	372	238	320
Ga0373398_000001	Ga0373398_000001_28278_29540	Actinopolymorpha.bin90	28278	29540	-	1263	98.24	4.71	#N/A	crotonobetainyl-CoA:carnitine CoA-transferase CaiB-like acyl-CoA transferase	0	87	791	0	0	0	70	160	56	1461	618	647	0	0	0	41	9	10	1272	797	1063
Ga0373398_000001	Ga0373398_000001_283279_284124	Actinopolymorpha.bin90	283279	284124	-	846	98.24	4.71	#N/A	ATP phosphoribosyltransferase	0	36	526	0	0	0	34	125	26	942	386	463	0	0	0	22	9	11	849	551	635
Ga0373398_000001	Ga0373398_000001_284261_284524	Actinopolymorpha.bin90	284261	284524	-	264	98.24	4.71	#N/A	phosphoribosyl-ATP pyrophosphohydrolase	0	19	235	0	0	0	21	43	22	366	180	189	0	0	0	6	6	7	332	205	268
Ga0373398_000001	Ga0373398_000001_284722_285414	Actinopolymorpha.bin90	284722	285414	-	693	98.24	4.71	#N/A	DNA-binding NarL/FixJ family response regulator	0	49	423	0	0	0	43	75	26	657	312	339	0	0	0	21	9	17	639	407	477
Ga0373398_000001	Ga0373398_000001_285419_286564	Actinopolymorpha.bin90	285419	286564	-	1146	98.24	4.71	#N/A	signal transduction histidine kinase	0	60	650	0	0	0	65	153	53	1136	523	592	0	0	0	17	13	12	1082	699	948
Ga0373398_000001	Ga0373398_000001_287057_287782	Actinopolymorpha.bin90	287057	287782	+	726	98.24	4.71	#N/A	NAD(P)-dependent dehydrogenase (short-subunit alcohol dehydrogenase family)	0	35	430	0	0	0	19	77	37	778	342	359	0	0	0	11	12	11	662	446	571
Ga0373398_000001	Ga0373398_000001_287779_288891	Actinopolymorpha.bin90	287779	288891	+	1113	98.24	4.71	#N/A	S-adenosylmethionine:tRNA ribosyltransferase-isomerase	0	50	561	0	0	0	56	138	60	1073	418	486	0	0	0	27	8	26	810	594	743
Ga0373398_000001	Ga0373398_000001_292164_292859	Actinopolymorpha.bin90	292164	292859	-	696	98.24	4.71	#N/A	putative ABC transport system ATP-binding protein	0	23	260	0	0	0	21	53	7	581	213	276	0	0	0	11	3	2	442	288	291
Ga0373398_000001	Ga0373398_000001_292856_293380	Actinopolymorpha.bin90	292856	293380	-	525	98.24	4.71	#N/A	DNA-binding PadR family transcriptional regulator	0	21	280	0	0	0	12	61	24	504	176	221	0	0	0	9	0	1	386	233	315
Ga0373398_000001	Ga0373398_000001_293532_294311	Actinopolymorpha.bin90	293532	294311	-	780	98.24	4.71	#N/A	enoyl-[acyl-carrier protein] reductase I	0	32	453	0	0	0	38	79	26	781	295	374	0	0	0	22	9	4	709	421	532
Ga0373398_000001	Ga0373398_000001_294370_295074	Actinopolymorpha.bin90	294370	295074	-	705	98.24	4.71	#N/A	3-oxoacyl-[acyl-carrier protein] reductase	0	55	435	0	0	0	57	111	45	832	339	336	0	0	0	6	9	17	678	421	555
Ga0373398_000001	Ga0373398_000001_295237_296274	Actinopolymorpha.bin90	295237	296274	+	1038	98.24	4.71	#N/A	4-hydroxymandelate oxidase	0	68	731	0	0	0	70	186	79	1357	530	561	0	0	0	24	18	19	1074	669	937
Ga0373398_000001	Ga0373398_000001_296420_298027	Actinopolymorpha.bin90	296420	298027	+	1608	98.24	4.71	CE7.hmm	hypothetical protein	0	107	1029	0	0	0	99	241	83	1770	788	831	0	0	0	30	23	34	1593	1151	1274
Ga0373398_000001	Ga0373398_000001_298317_298931	Actinopolymorpha.bin90	298317	298931	-	615	98.24	4.71	#N/A	two-component system response regulator DesR	0	15	290	0	0	0	31	90	26	584	221	262	0	0	0	12	6	8	532	297	349
Ga0373398_000001	Ga0373398_000001_298928_300175	Actinopolymorpha.bin90	298928	300175	-	1248	98.24	4.71	#N/A	two-component system sensor histidine kinase DesK	0	70	640	0	0	0	64	129	52	1145	468	495	0	0	0	39	7	19	946	614	810
Ga0373398_000001	Ga0373398_000001_300186_300917	Actinopolymorpha.bin90	300186	300917	-	732	98.24	4.71	#N/A	ABC-2 type transport system permease protein	0	40	371	0	0	0	32	78	43	656	261	304	0	0	0	11	8	8	539	380	492
Ga0373398_000001	Ga0373398_000001_30024_31964	Actinopolymorpha.bin90	30024	31964	+	1941	98.24	4.71	#N/A	ATP-binding cassette subfamily B protein	0	96	1078	0	0	0	103	229	108	2025	782	859	0	0	0	44	25	24	1705	1088	1414
Ga0373398_000001	Ga0373398_000001_300920_301912	Actinopolymorpha.bin90	300920	301912	-	993	98.24	4.71	#N/A	ABC-2 type transport system ATP-binding protein	0	37	486	0	0	0	49	137	59	1093	411	458	0	0	0	32	5	26	893	611	677
Ga0373398_000001	Ga0373398_000001_302149_302514	Actinopolymorpha.bin90	302149	302514	+	366	98.24	4.71	#N/A	hypothetical protein	0	19	327	0	0	0	33	79	23	553	221	272	0	0	0	10	8	6	458	324	347
Ga0373398_000001	Ga0373398_000001_303192_304220	Actinopolymorpha.bin90	303192	304220	-	1029	98.24	4.71	#N/A	cyclic pyranopterin phosphate synthase	0	40	615	0	0	0	61	148	54	1163	475	539	0	0	0	18	5	9	997	706	755
Ga0373398_000001	Ga0373398_000001_304377_305111	Actinopolymorpha.bin90	304377	305111	+	735	98.24	4.71	#N/A	cytochrome oxidase assembly protein ShyY1	0	38	503	0	0	0	41	128	54	879	292	332	0	0	0	14	13	18	622	445	587
Ga0373398_000001	Ga0373398_000001_305198_306991	Actinopolymorpha.bin90	305198	306991	+	1794	98.24	4.71	GH15.hmm	GH15 family glucan-1,4-alpha-glucosidase	0	130	1122	0	0	0	112	234	108	2011	838	885	0	0	0	49	23	11	1791	1144	1323
Ga0373398_000001	Ga0373398_000001_307179_309833	Actinopolymorpha.bin90	307179	309833	-	2655	98.24	4.71	#N/A	alanyl-tRNA synthetase	0	185	1766	0	0	0	184	434	160	3190	1220	1502	0	0	0	51	24	47	2701	1721	2247
Ga0373398_000001	Ga0373398_000001_310497_311231	Actinopolymorpha.bin90	310497	311231	+	735	98.24	4.71	#N/A	3-oxoacyl-[acyl-carrier protein] reductase	0	35	626	0	0	0	51	148	57	1035	501	460	0	0	0	31	19	26	947	553	802
Ga0373398_000001	Ga0373398_000001_312029_313627	Actinopolymorpha.bin90	312029	313627	-	1599	98.24	4.71	#N/A	ATPase subunit of ABC transporter with duplicated ATPase domains	0	118	1050	0	0	0	85	210	113	1908	765	794	0	0	0	51	20	16	1638	996	1428
Ga0373398_000001	Ga0373398_000001_313967_314668	Actinopolymorpha.bin90	313967	314668	+	702	98.24	4.71	#N/A	biotin transport system substrate-specific component	0	49	479	0	0	0	47	109	35	752	287	397	0	0	0	9	11	6	687	406	562
Ga0373398_000001	Ga0373398_000001_314652_315962	Actinopolymorpha.bin90	314652	315962	+	1311	98.24	4.71	#N/A	long-chain acyl-CoA synthetase	0	57	645	0	0	0	76	160	74	1264	486	561	0	0	0	28	7	13	1067	714	816
Ga0373398_000001	Ga0373398_000001_315959_317266	Actinopolymorpha.bin90	315959	317266	+	1308	98.24	4.71	#N/A	acetyl-CoA C-acetyltransferase	0	82	720	0	0	0	65	126	62	1329	575	658	0	0	0	21	13	21	1078	779	949
Ga0373398_000001	Ga0373398_000001_317472_318146	Actinopolymorpha.bin90	317472	318146	+	675	98.24	4.71	#N/A	biotin transport system ATP-binding protein	0	30	321	0	0	0	22	86	35	578	262	259	0	0	0	18	1	3	420	297	434
Ga0373398_000001	Ga0373398_000001_318166_318786	Actinopolymorpha.bin90	318166	318786	+	621	98.24	4.71	#N/A	biotin transport system permease protein	0	40	308	0	0	0	26	69	22	596	217	245	0	0	0	6	7	6	473	312	378
Ga0373398_000001	Ga0373398_000001_318808_319620	Actinopolymorpha.bin90	318808	319620	-	813	98.24	4.71	#N/A	IclR family acetate operon transcriptional repressor	0	44	473	0	0	0	45	117	43	794	390	336	0	0	0	22	6	10	657	459	559
Ga0373398_000001	Ga0373398_000001_31957_33744	Actinopolymorpha.bin90	31957	33744	+	1788	98.24	4.71	#N/A	ATP-binding cassette subfamily B protein	0	99	960	0	0	0	105	230	85	1746	729	783	0	0	0	36	18	19	1566	1046	1190
Ga0373398_000001	Ga0373398_000001_319821_321038	Actinopolymorpha.bin90	319821	321038	+	1218	98.24	4.71	#N/A	crotonobetainyl-CoA:carnitine CoA-transferase CaiB-like acyl-CoA transferase	0	83	694	0	0	0	65	173	84	1360	606	592	0	0	0	29	19	12	1138	709	836
Ga0373398_000001	Ga0373398_000001_321035_321817	Actinopolymorpha.bin90	321035	321817	+	783	98.24	4.71	#N/A	enoyl-CoA hydratase/carnithine racemase	0	39	397	0	0	0	54	81	40	690	277	339	0	0	0	20	9	16	654	351	522
Ga0373398_000001	Ga0373398_000001_321929_322948	Actinopolymorpha.bin90	321929	322948	+	1020	98.24	4.71	#N/A	tripartite-type tricarboxylate transporter receptor subunit TctC	0	47	538	0	0	0	64	102	77	992	382	444	0	0	0	23	7	12	795	561	662
Ga0373398_000001	Ga0373398_000001_322945_323463	Actinopolymorpha.bin90	322945	323463	+	519	98.24	4.71	#N/A	hypothetical protein	0	23	192	0	0	0	20	29	11	388	115	178	0	0	0	17	3	5	310	212	215
Ga0373398_000001	Ga0373398_000001_323466_325007	Actinopolymorpha.bin90	323466	325007	+	1542	98.24	4.71	#N/A	putative tricarboxylic transport membrane protein	0	71	798	0	0	0	84	184	66	1535	589	644	0	0	0	35	18	14	1339	860	1067
Ga0373398_000001	Ga0373398_000001_325081_325977	Actinopolymorpha.bin90	325081	325977	+	897	98.24	4.71	#N/A	alkanesulfonate monooxygenase SsuD/methylene tetrahydromethanopterin reductase-like flavin-dependent oxidoreductase (luciferase family)	0	41	523	0	0	0	81	101	50	1124	383	504	0	0	0	19	4	2	885	577	730
Ga0373398_000001	Ga0373398_000001_327491_327970	Actinopolymorpha.bin90	327491	327970	+	480	98.24	4.71	#N/A	AraC-like DNA-binding protein	0	29	358	0	0	0	48	60	32	672	278	291	0	0	0	11	8	6	562	366	485
Ga0373398_000001	Ga0373398_000001_328076_328513	Actinopolymorpha.bin90	328076	328513	+	438	98.24	4.71	#N/A	catechol 2,3-dioxygenase-like lactoylglutathione lyase family enzyme	0	22	255	0	0	0	19	46	12	483	173	236	0	0	0	7	4	2	429	259	309
Ga0373398_000001	Ga0373398_000001_329321_329644	Actinopolymorpha.bin90	329321	329644	-	324	98.24	4.71	#N/A	metal-sulfur cluster biosynthetic enzyme	0	18	117	0	0	0	20	40	16	324	130	152	0	0	0	6	3	10	238	149	188
Ga0373398_000001	Ga0373398_000001_329641_330117	Actinopolymorpha.bin90	329641	330117	-	477	98.24	4.71	#N/A	nitrogen fixation NifU-like protein	0	22	162	0	0	0	20	38	7	358	143	147	0	0	0	5	2	7	336	203	238
Ga0373398_000001	Ga0373398_000001_330138_331436	Actinopolymorpha.bin90	330138	331436	-	1299	98.24	4.71	#N/A	cysteine desulfurase/selenocysteine lyase	0	67	637	0	0	0	44	104	71	1202	517	525	0	0	0	20	12	17	1104	641	810
Ga0373398_000001	Ga0373398_000001_331433_332188	Actinopolymorpha.bin90	331433	332188	-	756	98.24	4.71	#N/A	Fe-S cluster assembly ATP-binding protein	0	41	430	0	0	0	23	84	23	710	290	276	0	0	0	19	7	7	591	429	476
Ga0373398_000001	Ga0373398_000001_332218_332544	Actinopolymorpha.bin90	332218	332544	-	327	98.24	4.71	#N/A	3-phenylpropionate/trans-cinnamate dioxygenase ferredoxin subunit	0	18	121	0	0	0	11	33	8	227	93	119	0	0	0	2	4	0	185	124	164
Ga0373398_000001	Ga0373398_000001_332541_333908	Actinopolymorpha.bin90	332541	333908	-	1368	98.24	4.71	#N/A	Fe-S cluster assembly protein SufD	0	78	781	0	0	0	74	174	64	1370	609	629	0	0	0	30	20	24	1285	851	1063
Ga0373398_000001	Ga0373398_000001_333970_335382	Actinopolymorpha.bin90	333970	335382	-	1413	98.24	4.71	#N/A	Fe-S cluster assembly protein SufB	0	82	749	0	0	0	69	189	69	1403	561	569	0	0	0	35	17	23	1193	771	924
Ga0373398_000001	Ga0373398_000001_335379_336062	Actinopolymorpha.bin90	335379	336062	-	684	98.24	4.71	#N/A	predicted ArsR family transcriptional regulator	0	65	429	0	0	0	53	115	43	766	338	320	0	0	2	13	5	11	609	399	533
Ga0373398_000001	Ga0373398_000001_336359_336853	Actinopolymorpha.bin90	336359	336853	-	495	98.24	4.71	#N/A	hypothetical protein	0	23	253	0	0	0	35	48	18	570	185	306	0	0	0	12	4	1	485	311	344
Ga0373398_000001	Ga0373398_000001_338218_339240	Actinopolymorpha.bin90	338218	339240	-	1023	98.24	4.71	GT2_Glycos_transf_2.hmm	dolichol-phosphate mannosyltransferase	0	59	560	0	0	2	45	136	55	1064	477	541	0	0	0	33	2	17	949	632	715
Ga0373398_000001	Ga0373398_000001_339237_339914	Actinopolymorpha.bin90	339237	339914	-	678	98.24	4.71	#N/A	hypothetical protein	0	39	399	0	0	0	47	83	51	637	324	342	0	0	0	9	6	4	623	398	531
Ga0373398_000001	Ga0373398_000001_340007_341161	Actinopolymorpha.bin90	340007	341161	-	1155	98.24	4.71	#N/A	dTDP-4-amino-4,6-dideoxygalactose transaminase	0	56	687	0	0	0	54	117	54	1288	476	552	0	0	0	21	7	20	1177	768	877
Ga0373398_000001	Ga0373398_000001_341158_342150	Actinopolymorpha.bin90	341158	342150	-	993	98.24	4.71	#N/A	UDP-glucose 4-epimerase	0	77	532	0	0	0	36	127	49	921	381	399	0	0	0	11	8	20	770	583	667
Ga0373398_000001	Ga0373398_000001_342147_343265	Actinopolymorpha.bin90	342147	343265	-	1119	98.24	4.71	#N/A	dTDP-4-amino-4,6-dideoxygalactose transaminase	0	42	584	0	0	0	61	114	46	1154	461	544	0	0	0	11	6	16	824	614	728
Ga0373398_000001	Ga0373398_000001_343267_343782	Actinopolymorpha.bin90	343267	343782	-	516	98.24	4.71	#N/A	acetyltransferase-like isoleucine patch superfamily enzyme	0	18	214	0	0	0	16	21	20	356	152	186	0	0	0	8	6	4	307	181	263
Ga0373398_000001	Ga0373398_000001_343779_344786	Actinopolymorpha.bin90	343779	344786	-	1008	98.24	4.71	GH109.hmm	predicted dehydrogenase	0	39	524	0	0	0	48	126	17	901	407	432	0	0	0	14	10	19	783	546	647
Ga0373398_000001	Ga0373398_000001_344840_346990	Actinopolymorpha.bin90	344840	346990	-	2151	98.24	4.71	#N/A	peptidoglycan/LPS O-acetylase OafA/YrhL	0	128	1251	0	0	0	135	293	155	2452	1033	1074	0	0	0	52	28	46	2140	1320	1635
Ga0373398_000001	Ga0373398_000001_347199_349925	Actinopolymorpha.bin90	347199	349925	+	2727	98.24	4.71	GT2_Glycos_transf_2.hmm	spore maturation protein CgeB/SAM-dependent methyltransferase	0	205	1657	0	0	0	143	272	156	2872	1219	1357	0	0	0	61	25	38	2567	1665	2093
Ga0373398_000001	Ga0373398_000001_350058_351227	Actinopolymorpha.bin90	350058	351227	-	1170	98.24	4.71	#N/A	hypothetical protein	0	76	667	0	0	0	77	132	51	1333	504	558	0	0	0	27	18	6	1126	733	903
Ga0373398_000001	Ga0373398_000001_353231_354208	Actinopolymorpha.bin90	353231	354208	+	978	98.24	4.71	#N/A	ABC-2 type transport system ATP-binding protein	0	68	658	0	0	0	70	123	77	1243	501	598	0	0	0	37	25	6	998	692	814
Ga0373398_000001	Ga0373398_000001_354262_355005	Actinopolymorpha.bin90	354262	355005	+	744	98.24	4.71	#N/A	ABC-2 type transport system permease protein	0	43	536	0	0	0	45	112	79	911	380	444	0	0	0	18	2	5	798	449	563
Ga0373398_000001	Ga0373398_000001_355127_357010	Actinopolymorpha.bin90	355127	357010	-	1884	98.24	4.71	#N/A	lysyl-tRNA synthetase class 1	0	109	1209	0	0	0	101	310	116	2190	848	1001	0	0	0	40	31	32	1845	1159	1374
Ga0373398_000001	Ga0373398_000001_357134_358039	Actinopolymorpha.bin90	357134	358039	+	906	98.24	4.71	#N/A	cytochrome c oxidase assembly protein subunit 15	0	51	553	0	0	0	51	141	50	1084	427	467	0	0	0	30	20	13	913	601	673
Ga0373398_000001	Ga0373398_000001_358289_359719	Actinopolymorpha.bin90	358289	359719	+	1431	98.24	4.71	#N/A	EmrB/QacA subfamily drug resistance transporter	0	107	912	0	0	0	96	190	60	1618	654	689	0	0	0	27	13	24	1274	876	1040
Ga0373398_000001	Ga0373398_000001_360393_361115	Actinopolymorpha.bin90	360393	361115	-	723	98.24	4.71	#N/A	protein tyrosine/serine phosphatase	0	15	296	0	0	0	33	65	24	547	220	227	0	0	0	9	2	4	453	328	376
Ga0373398_000001	Ga0373398_000001_361138_362160	Actinopolymorpha.bin90	361138	362160	-	1023	98.24	4.71	#N/A	protoheme IX farnesyltransferase	0	55	641	0	0	0	88	150	49	1200	489	500	0	0	0	35	38	22	1006	704	781
Ga0373398_000001	Ga0373398_000001_362477_364588	Actinopolymorpha.bin90	362477	364588	+	2112	98.24	4.71	#N/A	transketolase	0	174	1375	0	0	0	122	261	106	2343	951	1114	0	0	0	64	14	29	2060	1381	1715
Ga0373398_000001	Ga0373398_000001_364692_365801	Actinopolymorpha.bin90	364692	365801	+	1110	98.24	4.71	#N/A	transaldolase	0	42	704	0	0	0	75	120	39	1184	531	547	0	0	0	29	13	20	960	617	764
Ga0373398_000001	Ga0373398_000001_365798_367492	Actinopolymorpha.bin90	365798	367492	+	1695	98.24	4.71	#N/A	glucose-6-phosphate isomerase	0	70	993	0	0	0	93	206	63	1828	661	739	0	0	0	25	20	28	1524	960	1174
Ga0373398_000001	Ga0373398_000001_367489_369045	Actinopolymorpha.bin90	367489	369045	+	1557	98.24	4.71	#N/A	glucose-6-phosphate 1-dehydrogenase	0	103	792	0	1	2	77	192	61	1617	603	661	0	0	0	32	27	23	1248	879	1055
Ga0373398_000001	Ga0373398_000001_369077_370030	Actinopolymorpha.bin90	369077	370030	+	954	98.24	4.71	#N/A	glucose-6-phosphate dehydrogenase assembly protein OpcA	0	50	518	0	0	0	46	123	40	873	420	411	0	0	0	43	12	11	762	528	606
Ga0373398_000001	Ga0373398_000001_370027_370788	Actinopolymorpha.bin90	370027	370788	+	762	98.24	4.71	#N/A	6-phosphogluconolactonase	0	56	383	0	0	0	27	107	38	717	322	284	0	0	0	16	11	28	585	349	481
Ga0373398_000001	Ga0373398_000001_370877_371665	Actinopolymorpha.bin90	370877	371665	+	789	98.24	4.71	#N/A	glucosamine-6-phosphate deaminase	0	48	352	0	0	0	49	69	25	680	334	322	0	0	0	15	14	26	668	439	540
Ga0373398_000001	Ga0373398_000001_371652_372833	Actinopolymorpha.bin90	371652	372833	+	1182	98.24	4.71	CE9.hmm	N-acetylglucosamine-6-phosphate deacetylase	0	40	653	0	0	0	40	133	61	1212	450	558	0	0	0	28	8	22	1001	572	848
Ga0373398_000001	Ga0373398_000001_373300_373650	Actinopolymorpha.bin90	373300	373650	-	351	98.24	4.71	#N/A	GntR family transcriptional regulator	0	15	259	0	0	0	26	47	11	501	212	200	0	0	0	6	13	5	440	283	330
Ga0373398_000001	Ga0373398_000001_373882_375249	Actinopolymorpha.bin90	373882	375249	-	1368	98.24	4.71	#N/A	Na+/H+-dicarboxylate symporter	0	62	793	0	0	0	94	213	91	1693	621	673	0	0	0	50	7	21	1394	920	1121
Ga0373398_000001	Ga0373398_000001_37438_38007	Actinopolymorpha.bin90	37438	38007	-	570	98.24	4.71	#N/A	RNA polymerase sigma-70 factor (ECF subfamily)	0	36	357	0	0	0	23	67	30	640	263	317	0	0	0	13	6	9	524	372	423
Ga0373398_000001	Ga0373398_000001_375610_376470	Actinopolymorpha.bin90	375610	376470	+	861	98.24	4.71	#N/A	hypothetical protein	0	67	644	0	0	0	41	104	53	1111	436	518	0	0	0	20	10	14	961	594	814
Ga0373398_000001	Ga0373398_000001_376544_378109	Actinopolymorpha.bin90	376544	378109	+	1566	98.24	4.71	AA3_1.hmm	phytoene dehydrogenase-like protein	0	105	1045	0	0	0	100	172	84	1754	709	747	0	0	0	47	26	29	1568	965	1194
Ga0373398_000001	Ga0373398_000001_379284_380012	Actinopolymorpha.bin90	379284	380012	-	729	98.24	4.71	#N/A	enoyl-CoA hydratase/carnithine racemase	0	0	363	0	0	0	0	0	0	711	246	283	0	0	0	0	0	0	561	331	484
Ga0373398_000001	Ga0373398_000001_380057_381295	Actinopolymorpha.bin90	380057	381295	-	1239	98.24	4.71	#N/A	formyl-CoA transferase	0	0	617	0	0	0	0	0	0	1268	480	558	0	0	0	0	0	0	1163	689	856
Ga0373398_000001	Ga0373398_000001_381305_382234	Actinopolymorpha.bin90	381305	382234	-	930	98.24	4.71	#N/A	multiple sugar transport system permease protein	0	0	387	0	0	0	0	0	0	767	294	357	0	0	0	0	0	0	736	427	535
Ga0373398_000001	Ga0373398_000001_382231_383115	Actinopolymorpha.bin90	382231	383115	-	885	98.24	4.71	#N/A	multiple sugar transport system permease protein	0	0	399	0	0	0	0	0	0	727	252	326	2	0	0	0	0	0	683	442	567
Ga0373398_000001	Ga0373398_000001_383122_384456	Actinopolymorpha.bin90	383122	384456	-	1335	98.24	4.71	#N/A	multiple sugar transport system substrate-binding protein	0	0	720	0	0	0	0	0	0	1232	518	497	0	0	0	0	0	0	1017	651	867
Ga0373398_000001	Ga0373398_000001_384530_385075	Actinopolymorpha.bin90	384530	385075	-	546	98.24	4.71	#N/A	carbonic anhydrase/acetyltransferase-like protein (isoleucine patch superfamily)	0	0	242	0	0	0	0	0	0	501	186	224	0	0	0	0	0	0	401	299	313
Ga0373398_000001	Ga0373398_000001_385134_385919	Actinopolymorpha.bin90	385134	385919	-	786	98.24	4.71	#N/A	DNA-binding GntR family transcriptional regulator	0	0	411	0	0	0	0	0	0	792	308	352	0	0	0	0	0	0	656	479	542
Ga0373398_000001	Ga0373398_000001_386001_386711	Actinopolymorpha.bin90	386001	386711	+	711	98.24	4.71	#N/A	regulator of RNase E activity RraA	0	0	283	0	0	0	0	0	0	657	263	355	0	0	0	0	0	0	554	377	399
Ga0373398_000001	Ga0373398_000001_386708_387544	Actinopolymorpha.bin90	386708	387544	+	837	98.24	4.71	#N/A	3-hydroxyisobutyrate dehydrogenase	0	0	378	0	0	0	0	0	0	704	257	287	0	0	0	0	0	0	585	364	450
Ga0373398_000001	Ga0373398_000001_38725_39897	Actinopolymorpha.bin90	38725	39897	-	1173	98.24	4.71	#N/A	probable phosphoglycerate mutase	0	98	750	0	0	0	59	163	86	1377	610	606	0	0	0	32	13	13	1179	906	997
Ga0373398_000001	Ga0373398_000001_387519_388334	Actinopolymorpha.bin90	387519	388334	+	816	98.24	4.71	#N/A	L-fuconolactonase	0	59	436	0	0	0	53	161	39	878	363	429	0	0	0	26	12	8	747	461	624
Ga0373398_000001	Ga0373398_000001_388649_389209	Actinopolymorpha.bin90	388649	389209	-	561	98.24	4.71	#N/A	dihydrofolate reductase	0	42	368	0	0	0	43	96	19	702	293	275	0	0	0	15	5	12	588	347	507
Ga0373398_000001	Ga0373398_000001_389558_390109	Actinopolymorpha.bin90	389558	390109	+	552	98.24	4.71	#N/A	hypothetical protein	0	32	356	0	0	0	36	81	50	699	339	342	0	0	0	12	6	12	640	402	539
Ga0373398_000001	Ga0373398_000001_390468_391166	Actinopolymorpha.bin90	390468	391166	-	699	98.24	4.71	#N/A	kanamycin kinase	0	47	457	0	0	0	47	121	40	884	357	359	0	0	0	13	1	11	759	533	595
Ga0373398_000001	Ga0373398_000001_391503_392762	Actinopolymorpha.bin90	391503	392762	+	1260	98.24	4.71	#N/A	alcohol dehydrogenase class IV	0	98	711	0	0	0	51	153	72	1331	527	577	0	0	0	33	15	8	1119	726	853
Ga0373398_000001	Ga0373398_000001_393074_395068	Actinopolymorpha.bin90	393074	395068	+	1995	98.24	4.71	GT2_Glycos_transf_2.hmm	hypothetical protein	0	88	1096	0	0	0	133	215	85	2111	814	974	0	0	0	36	9	29	1896	1240	1428
Ga0373398_000001	Ga0373398_000001_395096_397198	Actinopolymorpha.bin90	395096	397198	+	2103	98.24	4.71	#N/A	peptidoglycan/LPS O-acetylase OafA/YrhL	0	103	1240	0	0	0	87	269	88	2081	882	968	0	0	0	54	30	25	1709	1156	1458
Ga0373398_000001	Ga0373398_000001_397423_399159	Actinopolymorpha.bin90	397423	399159	+	1737	98.24	4.71	GT2_Glycos_transf_2.hmm	hypothetical protein	0	104	1097	0	0	0	99	236	90	1957	796	983	0	0	0	36	19	18	1758	1015	1270
Ga0373398_000001	Ga0373398_000001_39913_40626	Actinopolymorpha.bin90	39913	40626	-	714	98.24	4.71	#N/A	hypothetical protein	0	51	324	0	0	0	31	84	23	642	275	264	0	0	0	16	1	4	578	377	432
Ga0373398_000001	Ga0373398_000001_399318_401396	Actinopolymorpha.bin90	399318	401396	+	2079	98.24	4.71	GT4.hmm	glycosyltransferase involved in cell wall biosynthesis	0	158	1125	0	0	0	125	202	111	2061	857	914	0	0	0	63	26	18	1817	1136	1361
Ga0373398_000001	Ga0373398_000001_401421_401954	Actinopolymorpha.bin90	401421	401954	-	534	98.24	4.71	#N/A	DNA-binding MarR family transcriptional regulator	0	17	342	0	0	0	34	79	19	593	241	292	0	0	0	5	11	13	490	323	385
Ga0373398_000001	Ga0373398_000001_402068_403333	Actinopolymorpha.bin90	402068	403333	+	1266	98.24	4.71	#N/A	hypothetical protein	0	65	612	0	0	0	99	113	42	1261	473	574	0	0	0	23	11	37	1056	724	848
Ga0373398_000001	Ga0373398_000001_403342_404502	Actinopolymorpha.bin90	403342	404502	-	1161	98.24	4.71	#N/A	23S rRNA (adenine2503-C2)-methyltransferase	0	71	701	0	0	0	59	126	90	1297	461	532	0	0	0	24	12	24	1064	695	847
Ga0373398_000001	Ga0373398_000001_404636_405061	Actinopolymorpha.bin90	404636	405061	+	426	98.24	4.71	#N/A	PPOX class probable F420-dependent enzyme	0	26	326	0	0	0	34	56	30	588	200	265	0	0	0	14	10	6	476	285	351
Ga0373398_000001	Ga0373398_000001_405590_407302	Actinopolymorpha.bin90	405590	407302	+	1713	98.24	4.71	#N/A	ATP-binding cassette subfamily B protein	0	100	900	0	0	0	85	259	79	1700	712	876	0	0	0	46	20	22	1521	967	1188
Ga0373398_000001	Ga0373398_000001_40653_41564	Actinopolymorpha.bin90	40653	41564	-	912	98.24	4.71	#N/A	dinuclear metal center YbgI/SA1388 family protein	0	78	545	0	0	0	38	160	60	920	401	397	0	0	0	33	10	16	761	556	654
Ga0373398_000001	Ga0373398_000001_407302_409146	Actinopolymorpha.bin90	407302	409146	+	1845	98.24	4.71	#N/A	ABC-type multidrug transport system fused ATPase/permease subunit	0	92	1001	0	0	0	74	210	69	1719	721	767	0	0	0	22	21	28	1663	948	1252
Ga0373398_000001	Ga0373398_000001_409535_410308	Actinopolymorpha.bin90	409535	410308	-	774	98.24	4.71	#N/A	phosphatidate cytidylyltransferase	0	41	520	0	0	0	55	89	53	874	301	428	0	0	0	17	4	9	760	504	663
Ga0373398_000001	Ga0373398_000001_410554_411114	Actinopolymorpha.bin90	410554	411114	-	561	98.24	4.71	#N/A	ribosome recycling factor	0	24	335	0	0	0	31	72	34	610	233	263	0	0	0	9	5	4	502	346	377
Ga0373398_000001	Ga0373398_000001_411139_411900	Actinopolymorpha.bin90	411139	411900	-	762	98.24	4.71	#N/A	uridylate kinase	0	45	470	0	0	0	26	93	47	849	303	376	0	0	0	26	10	4	684	381	537
Ga0373398_000001	Ga0373398_000001_412120_412938	Actinopolymorpha.bin90	412120	412938	-	819	98.24	4.71	#N/A	elongation factor Ts	0	45	564	0	0	0	61	108	51	946	374	421	0	0	0	17	17	12	843	543	639
Ga0373398_000001	Ga0373398_000001_413029_413991	Actinopolymorpha.bin90	413029	413991	-	963	98.24	4.71	#N/A	small subunit ribosomal protein S2	0	89	661	0	0	0	59	128	48	1272	481	589	0	0	0	46	17	18	1178	752	849
Ga0373398_000001	Ga0373398_000001_414477_415337	Actinopolymorpha.bin90	414477	415337	+	861	98.24	4.71	#N/A	hypothetical protein	0	52	610	0	0	0	63	145	73	1126	462	520	0	0	0	17	6	19	938	661	765
Ga0373398_000001	Ga0373398_000001_415492_416454	Actinopolymorpha.bin90	415492	416454	-	963	98.24	4.71	#N/A	integrase/recombinase XerC	0	72	568	0	0	0	68	136	54	1082	433	413	0	0	0	43	21	15	891	670	726
Ga0373398_000001	Ga0373398_000001_416482_417711	Actinopolymorpha.bin90	416482	417711	-	1230	98.24	4.71	#N/A	DNA processing protein	0	59	590	0	0	0	70	105	50	1075	444	509	0	0	0	15	19	4	962	655	830
Ga0373398_000001	Ga0373398_000001_41654_42751	Actinopolymorpha.bin90	41654	42751	-	1098	98.24	4.71	#N/A	hypothetical protein	0	59	637	0	0	0	37	145	52	1242	482	531	0	0	0	28	9	18	975	681	858
Ga0373398_000001	Ga0373398_000001_417708_419294	Actinopolymorpha.bin90	417708	419294	-	1587	98.24	4.71	#N/A	magnesium chelatase family protein	0	92	850	0	0	0	47	251	60	1634	593	674	0	0	0	38	23	24	1412	903	1061
Ga0373398_000001	Ga0373398_000001_419296_419664	Actinopolymorpha.bin90	419296	419664	-	369	98.24	4.71	#N/A	putative endonuclease	0	26	181	0	0	0	5	73	18	333	147	127	0	0	0	9	5	7	265	201	249
Ga0373398_000001	Ga0373398_000001_419888_421510	Actinopolymorpha.bin90	419888	421510	+	1623	98.24	4.71	#N/A	acetolactate synthase-1/2/3 large subunit	0	107	942	0	0	0	90	210	88	1681	730	806	0	0	0	33	20	20	1528	945	1257
Ga0373398_000001	Ga0373398_000001_4202_5401	Actinopolymorpha.bin90	4202	5401	-	1200	98.24	4.71	#N/A	argininosuccinate synthase	0	67	709	0	0	0	59	181	41	1369	590	591	0	0	0	31	7	19	1080	743	895
Ga0373398_000001	Ga0373398_000001_421513_423306	Actinopolymorpha.bin90	421513	423306	+	1794	98.24	4.71	#N/A	dihydroxy-acid dehydratase	0	94	1025	0	0	0	81	235	93	1932	840	819	0	0	0	47	16	31	1362	973	1157
Ga0373398_000001	Ga0373398_000001_423354_424109	Actinopolymorpha.bin90	423354	424109	-	756	98.24	4.71	#N/A	regulator of RNase E activity RraA	0	56	429	0	0	0	32	96	46	738	262	333	0	0	0	19	3	3	638	385	465
Ga0373398_000001	Ga0373398_000001_424145_424477	Actinopolymorpha.bin90	424145	424477	-	333	98.24	4.71	#N/A	hypothetical protein	0	17	116	0	0	0	12	17	16	247	109	111	0	0	0	6	0	2	178	109	139
Ga0373398_000001	Ga0373398_000001_424474_425124	Actinopolymorpha.bin90	424474	425124	-	651	98.24	4.71	#N/A	ribonuclease HII	0	33	391	0	0	0	51	90	40	748	308	329	0	0	0	17	3	9	585	339	482
Ga0373398_000001	Ga0373398_000001_425526_426380	Actinopolymorpha.bin90	425526	426380	-	855	98.24	4.71	#N/A	signal peptidase I	0	35	522	0	0	0	41	102	41	845	403	463	0	0	0	24	6	13	756	545	618
Ga0373398_000001	Ga0373398_000001_426431_426790	Actinopolymorpha.bin90	426431	426790	-	360	98.24	4.71	#N/A	large subunit ribosomal protein L19	0	21	243	0	0	0	17	51	15	422	142	212	0	0	0	14	15	9	352	214	256
Ga0373398_000001	Ga0373398_000001_428947_429393	Actinopolymorpha.bin90	428947	429393	+	447	98.24	4.71	#N/A	sortase (surface protein transpeptidase)	0	39	286	0	0	0	28	81	32	638	258	269	0	0	0	4	4	10	485	302	440
Ga0373398_000001	Ga0373398_000001_429571_430356	Actinopolymorpha.bin90	429571	430356	-	786	98.24	4.71	#N/A	tRNA (guanine37-N1)-methyltransferase	0	70	464	0	0	0	28	94	30	899	323	369	0	0	0	14	20	9	777	427	577
Ga0373398_000001	Ga0373398_000001_430356_430856	Actinopolymorpha.bin90	430356	430856	-	501	98.24	4.71	#N/A	16S rRNA processing protein RimM	0	22	178	0	0	0	10	56	8	351	139	169	0	0	0	10	8	5	288	205	259
Ga0373398_000001	Ga0373398_000001_430867_431115	Actinopolymorpha.bin90	430867	431115	-	249	98.24	4.71	#N/A	hypothetical protein	0	5	68	0	0	0	5	22	8	108	55	59	0	0	0	4	0	2	117	75	76
Ga0373398_000001	Ga0373398_000001_431119_431688	Actinopolymorpha.bin90	431119	431688	-	570	98.24	4.71	#N/A	small subunit ribosomal protein S16	0	27	300	0	0	0	26	68	22	571	223	295	0	0	0	8	4	10	488	275	438
Ga0373398_000001	Ga0373398_000001_432120_433214	Actinopolymorpha.bin90	432120	433214	-	1095	98.24	4.71	CE9.hmm	imidazolonepropionase-like amidohydrolase	0	113	615	0	0	0	56	119	54	1162	484	531	0	0	0	20	2	10	1014	658	790
Ga0373398_000001	Ga0373398_000001_433211_434869	Actinopolymorpha.bin90	433211	434869	-	1659	98.24	4.71	#N/A	signal recognition particle subunit SRP54	0	98	985	0	0	0	92	235	119	1920	838	832	0	0	0	28	13	29	1627	1007	1362
Ga0373398_000001	Ga0373398_000001_435102_437558	Actinopolymorpha.bin90	435102	437558	-	2457	98.24	4.71	#N/A	[protein-PII] uridylyltransferase	0	165	1540	0	0	0	137	343	134	2586	1132	1267	0	0	0	41	35	32	2297	1449	1895
Ga0373398_000001	Ga0373398_000001_43660_44613	Actinopolymorpha.bin90	43660	44613	+	954	98.24	4.71	#N/A	proline iminopeptidase	0	45	622	0	0	0	59	110	42	1160	499	549	0	0	0	30	7	10	939	635	740
Ga0373398_000001	Ga0373398_000001_437572_437910	Actinopolymorpha.bin90	437572	437910	-	339	98.24	4.71	#N/A	nitrogen regulatory protein P-II 1	0	9	133	0	0	0	8	42	15	229	102	112	0	0	0	4	2	0	194	121	138
Ga0373398_000001	Ga0373398_000001_437907_439304	Actinopolymorpha.bin90	437907	439304	-	1398	98.24	4.71	#N/A	Amt family ammonium transporter	0	78	852	0	0	0	81	165	88	1564	704	732	0	0	0	23	10	26	1444	931	1104
Ga0373398_000001	Ga0373398_000001_439706_441190	Actinopolymorpha.bin90	439706	441190	-	1485	98.24	4.71	#N/A	para-aminobenzoate synthetase	0	111	1019	0	0	0	100	209	88	1779	748	858	0	0	0	49	10	26	1619	1037	1337
Ga0373398_000001	Ga0373398_000001_442009_443778	Actinopolymorpha.bin90	442009	443778	-	1770	98.24	4.71	#N/A	gamma-glutamyltranspeptidase/glutathione hydrolase	0	107	941	0	0	0	51	209	66	1712	698	785	0	0	0	45	21	39	1528	837	1103
Ga0373398_000001	Ga0373398_000001_443775_445604	Actinopolymorpha.bin90	443775	445604	-	1830	98.24	4.71	#N/A	peptide/nickel transport system substrate-binding protein	0	108	1140	0	0	0	128	257	83	1830	775	844	0	0	0	50	19	11	1777	1065	1355
Ga0373398_000001	Ga0373398_000001_445819_446292	Actinopolymorpha.bin90	445819	446292	-	474	98.24	4.71	#N/A	DNA-binding MarR family transcriptional regulator	0	43	334	0	0	0	50	99	49	586	283	317	0	0	0	10	3	7	586	367	463
Ga0373398_000001	Ga0373398_000001_446532_447029	Actinopolymorpha.bin90	446532	447029	+	498	98.24	4.71	#N/A	PPOX class probable F420-dependent enzyme	0	43	313	0	0	0	27	72	40	584	238	284	0	0	0	13	3	7	499	321	393
Ga0373398_000001	Ga0373398_000001_447051_448265	Actinopolymorpha.bin90	447051	448265	-	1215	98.24	4.71	#N/A	fused signal recognition particle receptor	0	73	620	0	0	0	85	146	61	1261	523	583	0	0	0	37	8	51	1011	743	937
Ga0373398_000001	Ga0373398_000001_448577_449251	Actinopolymorpha.bin90	448577	449251	+	675	98.24	4.71	#N/A	RNA polymerase sigma-70 factor (ECF subfamily)	0	57	358	0	0	0	33	82	30	738	318	306	0	0	0	11	2	9	555	386	456
Ga0373398_000001	Ga0373398_000001_44892_45761	Actinopolymorpha.bin90	44892	45761	-	870	98.24	4.71	#N/A	sugar phosphate isomerase/epimerase	0	48	468	0	0	0	34	103	35	841	332	352	0	0	0	11	10	8	728	391	559
Ga0373398_000001	Ga0373398_000001_450108_451139	Actinopolymorpha.bin90	450108	451139	+	1032	98.24	4.71	CE1.hmm	hypothetical protein	0	61	732	0	0	0	65	149	79	1204	520	552	0	0	0	28	7	24	1018	678	970
Ga0373398_000001	Ga0373398_000001_452918_455521	Actinopolymorpha.bin90	452918	455521	+	2604	98.24	4.71	#N/A	valyl-tRNA synthetase	0	173	1618	0	0	0	145	429	126	3130	1263	1199	0	0	0	50	41	54	2688	1702	2172
Ga0373398_000001	Ga0373398_000001_45758_46849	Actinopolymorpha.bin90	45758	46849	-	1092	98.24	4.71	GH109.hmm	predicted dehydrogenase	0	61	562	0	0	0	34	140	43	951	388	446	0	0	0	29	11	34	925	560	725
Ga0373398_000001	Ga0373398_000001_457672_460908	Actinopolymorpha.bin90	457672	460908	-	3237	98.24	4.71	#N/A	hypothetical protein	0	170	1849	0	0	0	179	399	153	3568	1411	1524	0	0	0	73	32	47	2911	1899	2408
Ga0373398_000001	Ga0373398_000001_461125_463713	Actinopolymorpha.bin90	461125	463713	-	2589	98.24	4.71	GT35.hmm	starch phosphorylase	0	138	1655	0	0	0	140	354	176	2822	1251	1346	0	0	0	57	35	34	2590	1683	1953
Ga0373398_000001	Ga0373398_000001_464161_466242	Actinopolymorpha.bin90	464161	466242	+	2082	98.24	4.71	GH13_3.hmm	starch synthase (maltosyl-transferring)	0	124	1370	0	0	2	125	281	111	2559	996	1101	0	0	0	77	21	23	2158	1340	1625
Ga0373398_000001	Ga0373398_000001_466380_468191	Actinopolymorpha.bin90	466380	468191	+	1812	98.24	4.71	GH13_16.hmm	maltose alpha-D-glucosyltransferase/alpha-amylase	0	87	994	0	0	0	63	222	43	1737	725	818	0	0	0	24	23	23	1438	878	1154
Ga0373398_000001	Ga0373398_000001_46887_47774	Actinopolymorpha.bin90	46887	47774	-	888	98.24	4.71	#N/A	sugar phosphate isomerase/epimerase	0	64	542	0	0	0	73	90	65	1017	383	514	0	0	0	28	3	9	932	551	720
Ga0373398_000001	Ga0373398_000001_469782_471959	Actinopolymorpha.bin90	469782	471959	+	2178	98.24	4.71	GH13_9.hmm	1,4-alpha-glucan branching enzyme	0	171	1240	0	0	0	96	337	113	2386	964	1021	0	0	0	58	19	23	1896	1300	1572
Ga0373398_000001	Ga0373398_000001_471977_472603	Actinopolymorpha.bin90	471977	472603	-	627	98.24	4.71	#N/A	AcrR family transcriptional regulator	0	39	428	0	0	0	29	68	37	735	287	349	1	0	0	15	10	0	614	427	505
Ga0373398_000001	Ga0373398_000001_472708_473547	Actinopolymorpha.bin90	472708	473547	+	840	98.24	4.71	#N/A	N-hydroxyarylamine O-acetyltransferase	0	69	572	0	0	0	76	120	62	1147	455	465	0	0	0	22	7	25	898	607	815
Ga0373398_000001	Ga0373398_000001_474327_476978	Actinopolymorpha.bin90	474327	476978	-	2652	98.24	4.71	GH84.hmm	hyaluronoglucosaminidase	0	163	1628	0	0	0	217	381	174	2988	1323	1368	0	0	0	73	36	34	2508	1649	2132
Ga0373398_000001	Ga0373398_000001_477244_477876	Actinopolymorpha.bin90	477244	477876	+	633	98.24	4.71	#N/A	hypothetical protein	0	45	435	0	0	0	42	107	47	949	381	351	0	0	0	24	7	13	655	491	557
Ga0373398_000001	Ga0373398_000001_480941_481747	Actinopolymorpha.bin90	480941	481747	-	807	98.24	4.71	#N/A	putative thioredoxin	0	60	482	0	0	0	53	120	43	968	412	506	0	0	0	18	7	23	960	532	786
Ga0373398_000001	Ga0373398_000001_48143_49153	Actinopolymorpha.bin90	48143	49153	+	1011	98.24	4.71	#N/A	LacI family transcriptional regulator	0	57	696	0	0	0	72	130	48	1263	468	511	0	0	0	27	14	8	1120	672	825
Ga0373398_000001	Ga0373398_000001_482075_482503	Actinopolymorpha.bin90	482075	482503	+	429	98.24	4.71	#N/A	CBS domain-containing protein	0	24	241	0	0	0	25	71	21	448	180	168	0	0	0	5	2	4	365	250	296
Ga0373398_000001	Ga0373398_000001_482490_483677	Actinopolymorpha.bin90	482490	483677	-	1188	98.24	4.71	CE9.hmm	imidazolonepropionase	0	61	650	0	0	0	62	169	62	1277	495	567	0	0	0	24	12	15	943	604	738
Ga0373398_000001	Ga0373398_000001_483782_484615	Actinopolymorpha.bin90	483782	484615	-	834	98.24	4.71	#N/A	protein phosphatase	0	46	457	0	0	0	62	105	40	960	383	434	0	0	0	16	17	20	819	510	665
Ga0373398_000001	Ga0373398_000001_484782_485273	Actinopolymorpha.bin90	484782	485273	-	492	98.24	4.71	#N/A	DNA-binding MarR family transcriptional regulator	0	34	319	0	0	0	34	75	22	626	263	225	0	0	0	12	14	16	514	327	390
Ga0373398_000001	Ga0373398_000001_485401_486336	Actinopolymorpha.bin90	485401	486336	+	936	98.24	4.71	#N/A	deazaflavin-dependent oxidoreductase (nitroreductase family)	0	62	569	0	0	0	62	119	51	1051	427	483	0	0	0	36	10	20	926	587	702
Ga0373398_000001	Ga0373398_000001_486516_487379	Actinopolymorpha.bin90	486516	487379	-	864	98.24	4.71	#N/A	LysR family transcriptional regulator (chromosome initiation inhibitor)	0	79	548	0	0	0	57	115	28	1020	401	431	0	0	0	15	7	5	849	567	709
Ga0373398_000001	Ga0373398_000001_487433_488053	Actinopolymorpha.bin90	487433	488053	+	621	98.24	4.71	#N/A	L-lysine exporter family protein LysE/ArgO	0	42	373	0	0	0	38	113	23	772	265	322	0	0	0	25	4	9	574	366	517
Ga0373398_000001	Ga0373398_000001_488904_489839	Actinopolymorpha.bin90	488904	489839	+	936	98.24	4.71	#N/A	hypothetical protein	0	51	464	0	0	0	44	77	70	909	348	383	0	0	0	21	11	18	719	551	651
Ga0373398_000001	Ga0373398_000001_489888_490109	Actinopolymorpha.bin90	489888	490109	+	222	98.24	4.71	#N/A	hypothetical protein	0	10	132	0	0	0	9	19	15	268	119	108	0	0	0	4	3	2	196	116	158
Ga0373398_000001	Ga0373398_000001_490224_491570	Actinopolymorpha.bin90	490224	491570	-	1347	98.24	4.71	AA3_1.hmm	dihydrolipoamide dehydrogenase	0	104	848	0	0	0	78	173	58	1575	661	669	0	0	0	40	17	22	1328	898	1117
Ga0373398_000001	Ga0373398_000001_491734_492111	Actinopolymorpha.bin90	491734	492111	+	378	98.24	4.71	#N/A	uncharacterized membrane protein	0	18	187	0	0	0	19	28	10	340	153	173	0	0	0	4	5	10	267	189	215
Ga0373398_000001	Ga0373398_000001_492352_493512	Actinopolymorpha.bin90	492352	493512	+	1161	98.24	4.71	#N/A	predicted ATPase	0	67	660	0	0	0	71	133	60	1269	510	546	0	0	0	27	14	16	1175	658	796
Ga0373398_000001	Ga0373398_000001_49280_50107	Actinopolymorpha.bin90	49280	50107	+	828	98.24	4.71	#N/A	sugar phosphate isomerase/epimerase	0	44	548	0	0	0	48	103	61	900	373	458	0	0	0	31	12	14	912	581	661
Ga0373398_000001	Ga0373398_000001_494152_494730	Actinopolymorpha.bin90	494152	494730	+	579	98.24	4.71	#N/A	dihydrofolate reductase	0	20	264	0	0	0	15	69	18	521	231	240	0	0	0	10	0	5	473	265	380
Ga0373398_000001	Ga0373398_000001_494712_495029	Actinopolymorpha.bin90	494712	495029	-	318	98.24	4.71	#N/A	methylphosphotriester-DNA--protein-cysteine methyltransferase	0	17	177	0	0	0	19	30	15	293	151	118	0	0	0	5	0	11	295	145	205
Ga0373398_000001	Ga0373398_000001_495802_498678	Actinopolymorpha.bin90	495802	498678	-	2877	98.24	4.71	#N/A	hypothetical protein	0	164	1803	0	0	0	156	307	150	3147	1372	1419	0	0	0	73	25	49	2645	1823	2211
Ga0373398_000001	Ga0373398_000001_498949_500001	Actinopolymorpha.bin90	498949	500001	-	1053	98.24	4.71	#N/A	PDZ domain-containing protein	0	85	752	0	0	0	54	127	45	1309	449	587	0	0	0	31	10	13	1118	655	935
Ga0373398_000001	Ga0373398_000001_500055_500558	Actinopolymorpha.bin90	500055	500558	-	504	98.24	4.71	#N/A	molybdopterin synthase catalytic subunit	0	24	225	0	0	0	20	59	27	467	182	188	0	0	0	4	7	2	350	270	307
Ga0373398_000001	Ga0373398_000001_500555_501607	Actinopolymorpha.bin90	500555	501607	-	1053	98.24	4.71	#N/A	nucleoside-diphosphate-sugar epimerase	0	56	558	0	0	0	57	140	52	1130	428	549	0	0	0	24	14	17	884	600	755
Ga0373398_000001	Ga0373398_000001_501909_503039	Actinopolymorpha.bin90	501909	503039	+	1131	98.24	4.71	#N/A	putative hydrolase	0	64	724	0	0	0	72	159	57	1352	594	587	0	0	0	30	18	18	1058	708	1017
Ga0373398_000001	Ga0373398_000001_50210_51628	Actinopolymorpha.bin90	50210	51628	+	1419	98.24	4.71	#N/A	glucuronate isomerase	0	81	890	0	0	0	111	221	89	1702	690	712	0	0	0	44	17	29	1349	949	1201
Ga0373398_000001	Ga0373398_000001_503914_504414	Actinopolymorpha.bin90	503914	504414	+	501	98.24	4.71	#N/A	peptide deformylase	0	38	332	0	0	0	19	52	32	562	215	280	0	0	0	11	4	5	473	315	434
Ga0373398_000001	Ga0373398_000001_504445_504945	Actinopolymorpha.bin90	504445	504945	-	501	98.24	4.71	#N/A	anti-anti-sigma regulatory factor	0	47	326	0	0	0	35	57	21	602	233	267	0	0	0	6	4	5	468	339	457
Ga0373398_000001	Ga0373398_000001_505959_506138	Actinopolymorpha.bin90	505959	506138	-	180	98.24	4.71	#N/A	hypothetical protein	0	11	83	0	0	0	7	16	12	141	54	73	0	0	0	3	3	1	123	84	96
Ga0373398_000001	Ga0373398_000001_507557_507955	Actinopolymorpha.bin90	507557	507955	+	399	98.24	4.71	#N/A	predicted Zn-dependent protease with MMP-like domain	0	30	264	0	0	0	30	52	22	444	210	213	0	0	0	1	7	5	361	263	278
Ga0373398_000001	Ga0373398_000001_509492_512734	Actinopolymorpha.bin90	509492	512734	-	3243	98.24	4.71	GT2_Glyco_tranf_2_3.hmm	GT2 family glycosyltransferase	0	166	2022	0	0	0	193	438	165	3432	1492	1564	0	0	0	83	41	45	2919	1979	2388
Ga0373398_000001	Ga0373398_000001_513004_513396	Actinopolymorpha.bin90	513004	513396	-	393	98.24	4.71	#N/A	WhiB family redox-sensing transcriptional regulator	0	19	294	0	0	0	23	43	25	527	187	205	0	0	0	14	9	1	415	262	334
Ga0373398_000001	Ga0373398_000001_515272_516264	Actinopolymorpha.bin90	515272	516264	+	993	98.24	4.71	#N/A	LPPG:FO 2-phospho-L-lactate transferase	0	50	616	0	0	0	73	171	55	1026	510	552	0	0	0	19	12	13	898	622	772
Ga0373398_000001	Ga0373398_000001_51625_53034	Actinopolymorpha.bin90	51625	53034	+	1410	98.24	4.71	#N/A	fructuronate reductase	0	76	792	0	0	0	79	174	86	1530	513	663	0	0	0	34	7	13	1276	813	954
Ga0373398_000001	Ga0373398_000001_516261_517541	Actinopolymorpha.bin90	516261	517541	+	1281	98.24	4.71	#N/A	coenzyme F420-0:L-glutamate ligase/coenzyme F420-1:gamma-L-glutamate ligase	0	98	896	0	0	0	64	169	73	1480	690	652	0	0	0	33	12	18	1298	806	1055
Ga0373398_000001	Ga0373398_000001_517673_518311	Actinopolymorpha.bin90	517673	518311	+	639	98.24	4.71	#N/A	alkanesulfonate monooxygenase SsuD/methylene tetrahydromethanopterin reductase-like flavin-dependent oxidoreductase (luciferase family)	0	33	370	0	0	0	19	90	40	742	221	295	0	0	0	23	17	7	481	273	463
Ga0373398_000001	Ga0373398_000001_518561_519985	Actinopolymorpha.bin90	518561	519985	+	1425	98.24	4.71	#N/A	hypothetical protein	0	88	903	0	0	0	77	186	55	1611	737	678	0	0	0	35	4	16	1502	944	1166
Ga0373398_000001	Ga0373398_000001_521266_521943	Actinopolymorpha.bin90	521266	521943	+	678	98.24	4.71	#N/A	hypothetical protein	0	46	439	0	0	0	56	105	43	795	301	295	0	0	0	20	4	5	624	461	513
Ga0373398_000001	Ga0373398_000001_521986_522969	Actinopolymorpha.bin90	521986	522969	-	984	98.24	4.71	#N/A	Trk K+ transport system NAD-binding subunit	0	48	491	0	0	0	48	106	42	914	349	382	0	0	0	20	9	11	782	517	632
Ga0373398_000001	Ga0373398_000001_522921_523658	Actinopolymorpha.bin90	522921	523658	-	738	98.24	4.71	#N/A	hypothetical protein	0	37	321	0	0	0	24	69	31	666	269	294	0	0	0	28	12	2	541	334	482
Ga0373398_000001	Ga0373398_000001_523668_525221	Actinopolymorpha.bin90	523668	525221	-	1554	98.24	4.71	#N/A	xylulokinase	0	102	920	0	0	0	63	193	113	1664	658	729	0	0	0	43	10	10	1393	868	1296
Ga0373398_000001	Ga0373398_000001_525630_526274	Actinopolymorpha.bin90	525630	526274	+	645	98.24	4.71	#N/A	flavin reductase (DIM6/NTAB) family NADH-FMN oxidoreductase RutF	0	52	407	0	0	0	32	80	36	771	353	366	0	0	0	13	6	5	686	412	562
Ga0373398_000001	Ga0373398_000001_526331_527284	Actinopolymorpha.bin90	526331	527284	-	954	98.24	4.71	#N/A	kynurenine formamidase	0	59	575	0	0	0	39	114	30	1098	401	460	0	0	0	19	8	19	916	571	699
Ga0373398_000001	Ga0373398_000001_527398_528291	Actinopolymorpha.bin90	527398	528291	-	894	98.24	4.71	#N/A	Ser/Thr protein kinase RdoA (MazF antagonist)	0	60	528	0	0	0	41	132	72	1059	407	506	0	0	0	23	3	14	829	533	697
Ga0373398_000001	Ga0373398_000001_528674_529651	Actinopolymorpha.bin90	528674	529651	+	978	98.24	4.71	GH43_30.hmm	beta-xylosidase	0	45	612	0	0	0	78	122	42	979	389	544	0	0	0	12	9	16	963	579	818
Ga0373398_000001	Ga0373398_000001_530454_531731	Actinopolymorpha.bin90	530454	531731	-	1278	98.24	4.71	#N/A	MFS family permease	0	103	916	0	0	0	59	133	85	1622	644	626	0	0	0	29	21	19	1175	892	1045
Ga0373398_000001	Ga0373398_000001_532041_532805	Actinopolymorpha.bin90	532041	532805	+	765	98.24	4.71	#N/A	hypothetical protein	0	43	521	0	0	0	47	121	38	916	424	398	0	0	0	19	6	9	796	517	749
Ga0373398_000001	Ga0373398_000001_534742_536130	Actinopolymorpha.bin90	534742	536130	+	1389	98.24	4.71	#N/A	hypothetical protein	0	98	821	0	0	0	67	183	83	1568	620	648	0	0	0	25	27	17	1279	865	987
Ga0373398_000001	Ga0373398_000001_53535_54713	Actinopolymorpha.bin90	53535	54713	-	1179	98.24	4.71	GH109.hmm	predicted dehydrogenase	0	75	804	0	0	0	63	153	54	1346	653	642	0	0	0	35	11	45	1227	807	915
Ga0373398_000001	Ga0373398_000001_536064_537491	Actinopolymorpha.bin90	536064	537491	+	1428	98.24	4.71	GT41.hmm	tetratricopeptide (TPR) repeat protein	0	60	821	0	0	0	83	149	76	1476	539	641	0	0	0	19	13	19	1224	710	1042
Ga0373398_000001	Ga0373398_000001_537706_538620	Actinopolymorpha.bin90	537706	538620	+	915	98.24	4.71	#N/A	hypothetical protein	0	74	650	0	0	0	53	128	44	1217	470	515	0	0	0	41	11	6	976	558	752
Ga0373398_000001	Ga0373398_000001_538749_540482	Actinopolymorpha.bin90	538749	540482	-	1734	98.24	4.71	#N/A	glycerol-3-phosphate dehydrogenase	0	126	947	0	0	0	104	221	84	1830	780	888	0	0	0	37	29	26	1641	1032	1264
Ga0373398_000001	Ga0373398_000001_540517_541230	Actinopolymorpha.bin90	540517	541230	-	714	98.24	4.71	#N/A	L-fuculose-phosphate aldolase	0	42	380	0	0	0	50	87	22	716	334	340	0	0	0	18	2	5	669	440	515
Ga0373398_000001	Ga0373398_000001_541257_542729	Actinopolymorpha.bin90	541257	542729	-	1473	98.24	4.71	#N/A	sugar (pentulose or hexulose) kinase	0	106	833	0	0	0	75	191	78	1577	686	732	0	0	0	30	18	30	1263	934	1030
Ga0373398_000001	Ga0373398_000001_542909_543973	Actinopolymorpha.bin90	542909	543973	-	1065	98.24	4.71	#N/A	D-3-phosphoglycerate dehydrogenase	0	77	669	0	0	0	64	129	69	1083	459	553	0	0	0	30	7	13	978	606	740
Ga0373398_000001	Ga0373398_000001_543967_544629	Actinopolymorpha.bin90	543967	544629	-	663	98.24	4.71	#N/A	probable phosphoglycerate mutase	0	51	398	0	0	0	36	113	34	716	374	384	0	0	0	20	2	16	685	491	597
Ga0373398_000001	Ga0373398_000001_5440_6006	Actinopolymorpha.bin90	5440	6006	-	567	98.24	4.71	#N/A	transcriptional regulator of arginine metabolism	0	25	275	0	0	0	22	57	23	467	180	211	0	0	0	10	6	9	400	270	310
Ga0373398_000001	Ga0373398_000001_544771_546195	Actinopolymorpha.bin90	544771	546195	-	1425	98.24	4.71	#N/A	xylulokinase	0	110	983	0	0	0	78	175	70	1646	660	814	0	0	0	47	11	27	1451	944	1142
Ga0373398_000001	Ga0373398_000001_545_1825	Actinopolymorpha.bin90	545	1825	-	1281	98.24	4.71	#N/A	tyrosyl-tRNA synthetase	0	99	809	0	0	2	74	147	56	1410	521	595	0	0	0	38	11	9	1120	792	943
Ga0373398_000001	Ga0373398_000001_546325_548004	Actinopolymorpha.bin90	546325	548004	-	1680	98.24	4.71	#N/A	methylmalonyl-CoA mutase N-terminal domain/subunit	0	136	1067	0	0	0	95	194	65	2069	840	845	0	0	0	26	15	23	1733	1136	1439
Ga0373398_000001	Ga0373398_000001_548183_548695	Actinopolymorpha.bin90	548183	548695	-	513	98.24	4.71	#N/A	DNA-binding MarR family transcriptional regulator	0	28	411	0	0	0	48	99	25	743	315	333	0	0	0	21	1	12	595	356	524
Ga0373398_000001	Ga0373398_000001_548833_549312	Actinopolymorpha.bin90	548833	549312	-	480	98.24	4.71	#N/A	HSP20 family protein	0	36	325	0	0	0	42	66	15	612	218	307	0	0	0	13	5	10	496	356	415
Ga0373398_000001	Ga0373398_000001_549458_549880	Actinopolymorpha.bin90	549458	549880	-	423	98.24	4.71	#N/A	HSP20 family protein	0	34	349	0	0	0	27	40	29	574	230	253	0	0	0	12	14	9	459	315	402
Ga0373398_000001	Ga0373398_000001_550069_550524	Actinopolymorpha.bin90	550069	550524	+	456	98.24	4.71	#N/A	DNA-binding transcriptional MerR regulator	0	41	466	0	0	0	31	85	30	721	315	390	0	0	0	13	3	17	653	423	574
Ga0373398_000001	Ga0373398_000001_550754_552100	Actinopolymorpha.bin90	550754	552100	+	1347	98.24	4.71	#N/A	hypothetical protein	0	79	840	0	0	0	79	165	89	1498	621	615	0	0	0	48	7	24	1366	861	1045
Ga0373398_000001	Ga0373398_000001_552540_553400	Actinopolymorpha.bin90	552540	553400	-	861	98.24	4.71	#N/A	ectoine hydroxylase-related dioxygenase (phytanoyl-CoA dioxygenase family)	0	47	528	0	0	0	48	118	53	1075	450	490	0	0	0	35	18	29	884	595	722
Ga0373398_000001	Ga0373398_000001_553478_554317	Actinopolymorpha.bin90	553478	554317	+	840	98.24	4.71	#N/A	AraC-like DNA-binding protein	0	39	513	0	0	0	46	103	44	916	382	424	0	0	0	20	10	12	818	549	574
Ga0373398_000001	Ga0373398_000001_555352_557004	Actinopolymorpha.bin90	555352	557004	+	1653	98.24	4.71	#N/A	ubiquinol-cytochrome c reductase cytochrome b subunit	0	114	1051	0	0	0	97	163	75	1827	793	878	0	0	0	32	12	39	1670	966	1288
Ga0373398_000001	Ga0373398_000001_557340_557756	Actinopolymorpha.bin90	557340	557756	+	417	98.24	4.71	#N/A	hypothetical protein	0	17	279	0	0	0	19	51	19	462	189	229	0	0	0	19	8	1	413	291	332
Ga0373398_000001	Ga0373398_000001_557807_558199	Actinopolymorpha.bin90	557807	558199	+	393	98.24	4.71	#N/A	hypothetical protein	0	11	165	0	0	0	16	25	9	293	157	157	0	0	0	5	4	2	268	164	195
Ga0373398_000001	Ga0373398_000001_558196_559389	Actinopolymorpha.bin90	558196	559389	+	1194	98.24	4.71	#N/A	hypothetical protein	0	62	554	0	0	0	73	119	55	1015	461	505	0	0	0	18	24	8	872	513	747
Ga0373398_000001	Ga0373398_000001_559386_560027	Actinopolymorpha.bin90	559386	560027	+	642	98.24	4.71	#N/A	hypothetical protein	0	28	284	0	0	0	28	49	33	504	209	199	0	0	0	15	10	13	435	275	302
Ga0373398_000001	Ga0373398_000001_560024_560446	Actinopolymorpha.bin90	560024	560446	+	423	98.24	4.71	#N/A	hypothetical protein	0	10	172	0	0	0	14	29	8	286	125	129	0	0	0	3	1	1	192	146	163
Ga0373398_000001	Ga0373398_000001_560439_561194	Actinopolymorpha.bin90	560439	561194	+	756	98.24	4.71	#N/A	hypothetical protein	0	27	292	0	0	0	16	75	21	645	237	247	0	0	0	15	6	10	503	317	410
Ga0373398_000001	Ga0373398_000001_561197_561442	Actinopolymorpha.bin90	561197	561442	+	246	98.24	4.71	#N/A	hypothetical protein	0	2	52	0	0	0	5	13	4	97	28	38	0	0	0	0	2	1	79	59	64
Ga0373398_000001	Ga0373398_000001_562041_563003	Actinopolymorpha.bin90	562041	563003	+	963	98.24	4.71	#N/A	uncharacterized membrane protein	0	47	507	0	0	0	60	118	47	988	402	480	0	0	0	14	0	9	772	523	697
Ga0373398_000001	Ga0373398_000001_564435_565016	Actinopolymorpha.bin90	564435	565016	+	582	98.24	4.71	#N/A	hypothetical protein	0	28	295	0	0	0	25	41	23	567	216	243	0	0	0	19	7	11	585	309	427
Ga0373398_000001	Ga0373398_000001_565401_567242	Actinopolymorpha.bin90	565401	567242	-	1842	98.24	4.71	#N/A	transketolase	0	97	1085	0	0	0	82	231	73	1997	832	869	0	0	0	42	10	15	1702	1077	1422
Ga0373398_000001	Ga0373398_000001_567845_569149	Actinopolymorpha.bin90	567845	569149	-	1305	98.24	4.71	#N/A	cyclopropane-fatty-acyl-phospholipid synthase	0	95	778	0	0	0	86	242	71	1464	692	759	0	0	0	30	24	13	1389	855	1070
Ga0373398_000001	Ga0373398_000001_569244_570617	Actinopolymorpha.bin90	569244	570617	-	1374	98.24	4.71	#N/A	NADH dehydrogenase	0	85	800	0	0	0	79	184	64	1558	606	663	0	0	0	16	12	24	1204	838	1127
Ga0373398_000001	Ga0373398_000001_571609_572214	Actinopolymorpha.bin90	571609	572214	+	606	98.24	4.71	#N/A	hypothetical protein	0	40	518	0	0	0	60	80	59	847	371	386	0	0	0	14	9	11	713	469	582
Ga0373398_000001	Ga0373398_000001_572321_573235	Actinopolymorpha.bin90	572321	573235	-	915	98.24	4.71	#N/A	DNA end-binding protein Ku	0	43	535	0	0	0	35	98	43	872	398	406	0	0	0	14	9	18	800	473	573
Ga0373398_000001	Ga0373398_000001_57346_57816	Actinopolymorpha.bin90	57346	57816	-	471	98.24	4.71	#N/A	peroxiredoxin	0	40	360	0	0	0	25	70	48	578	274	293	0	0	0	10	4	6	622	378	464
Ga0373398_000001	Ga0373398_000001_574805_575782	Actinopolymorpha.bin90	574805	575782	-	978	98.24	4.71	#N/A	aryl-alcohol dehydrogenase-like predicted oxidoreductase	0	40	602	0	0	0	62	100	37	1107	435	521	0	0	0	22	5	12	988	620	740
Ga0373398_000001	Ga0373398_000001_575911_577281	Actinopolymorpha.bin90	575911	577281	-	1371	98.24	4.71	#N/A	polysaccharide pyruvyl transferase WcaK-like protein	0	94	784	0	0	0	89	205	62	1448	518	619	0	0	0	29	18	10	1273	823	1002
Ga0373398_000001	Ga0373398_000001_577397_578848	Actinopolymorpha.bin90	577397	578848	+	1452	98.24	4.71	#N/A	serine/threonine-protein kinase	0	100	950	0	0	0	90	211	99	1659	686	652	0	0	0	50	24	25	1450	891	1180
Ga0373398_000001	Ga0373398_000001_57918_58406	Actinopolymorpha.bin90	57918	58406	-	489	98.24	4.71	#N/A	hypothetical protein	0	30	280	0	0	0	25	88	23	578	191	300	0	0	0	14	0	16	560	319	369
Ga0373398_000001	Ga0373398_000001_579516_579776	Actinopolymorpha.bin90	579516	579776	-	261	98.24	4.71	#N/A	uncharacterized membrane protein	0	12	174	0	0	0	11	30	23	376	122	123	0	0	0	10	2	4	281	180	236
Ga0373398_000001	Ga0373398_000001_580106_582925	Actinopolymorpha.bin90	580106	582925	-	2820	98.24	4.71	GH119.hmm	hypothetical protein	0	178	1509	0	0	0	137	406	190	2802	1173	1339	0	0	0	69	33	56	2574	1725	2231
Ga0373398_000001	Ga0373398_000001_583253_583918	Actinopolymorpha.bin90	583253	583918	+	666	98.24	4.71	#N/A	DNA-binding PadR family transcriptional regulator	0	48	496	0	0	0	51	107	19	877	309	410	0	0	0	15	5	9	757	442	622
Ga0373398_000001	Ga0373398_000001_584042_585001	Actinopolymorpha.bin90	584042	585001	+	960	98.24	4.71	#N/A	ABC-2 type transport system ATP-binding protein	0	49	573	0	0	0	56	101	41	1002	412	397	0	0	0	20	13	3	886	601	702
Ga0373398_000001	Ga0373398_000001_584998_585774	Actinopolymorpha.bin90	584998	585774	+	777	98.24	4.71	#N/A	ABC-2 type transport system permease protein	0	52	381	0	0	0	35	48	35	679	249	236	0	0	0	12	4	13	591	350	479
Ga0373398_000001	Ga0373398_000001_585803_586915	Actinopolymorpha.bin90	585803	586915	-	1113	98.24	4.71	#N/A	DNA-binding transcriptional ArsR family regulator	0	62	654	0	0	0	71	121	52	1089	456	549	0	0	0	38	5	17	927	620	879
Ga0373398_000001	Ga0373398_000001_586945_587358	Actinopolymorpha.bin90	586945	587358	+	414	98.24	4.71	#N/A	catechol 2,3-dioxygenase-like lactoylglutathione lyase family enzyme	0	19	211	0	0	0	13	46	10	341	129	170	0	0	0	9	3	2	312	175	228
Ga0373398_000001	Ga0373398_000001_58704_59135	Actinopolymorpha.bin90	58704	59135	-	432	98.24	4.71	#N/A	secondary thiamine-phosphate synthase enzyme	0	31	319	0	0	0	30	72	30	619	237	292	0	0	0	8	5	10	568	327	423
Ga0373398_000001	Ga0373398_000001_587388_588575	Actinopolymorpha.bin90	587388	588575	-	1188	98.24	4.71	#N/A	D-arabinonate dehydratase/D-galactarolactone cycloisomerase	0	80	671	0	0	0	74	149	40	1169	456	513	2	0	0	22	14	12	1013	648	864
Ga0373398_000001	Ga0373398_000001_588572_589594	Actinopolymorpha.bin90	588572	589594	-	1023	98.24	4.71	GH105.hmm	rhamnogalacturonyl hydrolase YesR	0	48	428	0	0	0	44	109	31	831	376	361	0	0	0	15	6	13	682	451	635
Ga0373398_000001	Ga0373398_000001_589594_591828	Actinopolymorpha.bin90	589594	591828	-	2235	98.24	4.71	CBM32.hmm	hypothetical protein	0	135	1144	0	0	0	129	298	97	2374	924	1017	0	0	0	35	24	32	2123	1194	1682
Ga0373398_000001	Ga0373398_000001_591894_593699	Actinopolymorpha.bin90	591894	593699	-	1806	98.24	4.71	GH145.hmm	hypothetical protein	0	111	1051	0	0	0	99	254	90	1947	794	848	0	0	0	51	12	34	1656	1048	1396
Ga0373398_000001	Ga0373398_000001_59304_59519	Actinopolymorpha.bin90	59304	59519	-	216	98.24	4.71	#N/A	hypothetical protein	0	26	220	0	0	0	24	59	10	397	163	190	0	0	0	5	7	2	390	258	287
Ga0373398_000001	Ga0373398_000001_593806_595080	Actinopolymorpha.bin90	593806	595080	-	1275	98.24	4.71	#N/A	multiple sugar transport system substrate-binding protein	0	58	661	0	0	0	82	135	59	1299	599	628	0	0	0	38	21	26	1197	722	923
Ga0373398_000001	Ga0373398_000001_595145_595930	Actinopolymorpha.bin90	595145	595930	-	786	98.24	4.71	#N/A	multiple sugar transport system permease protein	0	54	476	0	0	0	52	113	40	812	330	435	0	0	0	18	2	13	780	556	601
Ga0373398_000001	Ga0373398_000001_596080_596997	Actinopolymorpha.bin90	596080	596997	-	918	98.24	4.71	#N/A	multiple sugar transport system permease protein	0	31	502	0	0	0	36	106	48	876	344	459	0	0	0	26	16	8	725	484	657
Ga0373398_000001	Ga0373398_000001_596994_597941	Actinopolymorpha.bin90	596994	597941	-	948	98.24	4.71	#N/A	DNA-binding IclR family transcriptional regulator	0	52	563	0	0	0	39	74	62	1012	422	505	0	0	0	15	4	12	852	482	719
Ga0373398_000001	Ga0373398_000001_598063_599226	Actinopolymorpha.bin90	598063	599226	+	1164	98.24	4.71	#N/A	galactonate dehydratase	0	93	697	0	0	0	54	186	80	1350	483	645	0	0	0	36	10	18	1101	650	887
Ga0373398_000001	Ga0373398_000001_59807_62587	Actinopolymorpha.bin90	59807	62587	+	2781	98.24	4.71	#N/A	pyruvate dehydrogenase E1 component	0	191	1705	0	0	0	180	270	161	2962	1277	1327	0	0	0	77	34	57	2772	1733	2142
Ga0373398_000001	Ga0373398_000001_599295_600170	Actinopolymorpha.bin90	599295	600170	+	876	98.24	4.71	#N/A	4-hydroxy-tetrahydrodipicolinate synthase	0	54	407	0	0	0	41	126	51	874	303	389	0	0	0	14	2	5	728	478	629
Ga0373398_000001	Ga0373398_000001_600167_600922	Actinopolymorpha.bin90	600167	600922	+	756	98.24	4.71	#N/A	NAD(P)-dependent dehydrogenase (short-subunit alcohol dehydrogenase family)	0	43	424	0	0	0	45	85	40	855	314	382	0	0	0	13	10	9	705	475	525
Ga0373398_000001	Ga0373398_000001_6003_7049	Actinopolymorpha.bin90	6003	7049	-	1047	98.24	4.71	#N/A	ornithine carbamoyltransferase	0	55	526	0	0	0	50	84	17	779	374	388	0	0	0	15	1	8	667	503	630
Ga0373398_000001	Ga0373398_000001_601371_602516	Actinopolymorpha.bin90	601371	602516	-	1146	98.24	4.71	#N/A	DNA-binding LacI/PurR family transcriptional regulator	0	100	690	0	0	0	73	155	65	1260	539	538	0	0	0	28	15	19	1135	743	844
Ga0373398_000001	Ga0373398_000001_602989_604125	Actinopolymorpha.bin90	602989	604125	+	1137	98.24	4.71	GH76.hmm	hypothetical protein	0	83	629	0	0	0	65	101	63	1090	506	462	0	0	0	37	17	17	981	572	766
Ga0373398_000001	Ga0373398_000001_604118_604492	Actinopolymorpha.bin90	604118	604492	-	375	98.24	4.71	#N/A	predicted enzyme related to lactoylglutathione lyase	0	28	243	0	0	0	10	72	14	455	168	167	0	0	0	10	10	14	406	228	257
Ga0373398_000001	Ga0373398_000001_604973_606988	Actinopolymorpha.bin90	604973	606988	-	2016	98.24	4.71	#N/A	peptide/nickel transport system substrate-binding protein	0	139	1124	0	0	0	83	234	67	2035	921	1019	0	0	0	20	31	34	1832	1155	1592
Ga0373398_000001	Ga0373398_000001_607085_608116	Actinopolymorpha.bin90	607085	608116	+	1032	98.24	4.71	#N/A	Ser/Thr protein kinase RdoA (MazF antagonist)	0	60	641	0	0	0	67	143	65	1177	469	525	0	0	0	20	8	6	930	615	770
Ga0373398_000001	Ga0373398_000001_608362_609894	Actinopolymorpha.bin90	608362	609894	-	1533	98.24	4.71	#N/A	hypothetical protein	0	93	831	0	0	0	80	180	80	1758	706	867	0	0	0	23	6	15	1469	921	1157
Ga0373398_000001	Ga0373398_000001_610168_613839	Actinopolymorpha.bin90	610168	613839	+	3672	98.24	4.71	GH67.hmm	alpha-glucuronidase	0	227	2341	0	0	0	228	464	227	3869	1748	1866	0	0	0	78	47	34	3539	2210	2748
Ga0373398_000001	Ga0373398_000001_614533_615444	Actinopolymorpha.bin90	614533	615444	+	912	98.24	4.71	#N/A	ABC-2 type transport system ATP-binding protein	0	54	472	0	0	0	47	90	38	862	291	380	0	0	0	15	10	2	688	450	514
Ga0373398_000001	Ga0373398_000001_615431_616255	Actinopolymorpha.bin90	615431	616255	+	825	98.24	4.71	#N/A	ABC-type transport system involved in multi-copper enzyme maturation permease subunit	0	52	379	0	0	0	37	117	42	706	281	308	0	0	0	18	5	13	596	332	451
Ga0373398_000001	Ga0373398_000001_617075_617503	Actinopolymorpha.bin90	617075	617503	+	429	98.24	4.71	#N/A	ATP-binding cassette subfamily B protein	0	26	178	0	0	0	15	59	24	302	169	184	0	0	0	20	3	4	385	206	294
Ga0373398_000001	Ga0373398_000001_618373_619536	Actinopolymorpha.bin90	618373	619536	-	1164	98.24	4.71	#N/A	L-alanine-DL-glutamate epimerase-like enolase superfamily enzyme	0	49	686	0	0	0	66	174	43	1262	535	579	0	0	0	22	23	13	1032	738	880
Ga0373398_000001	Ga0373398_000001_619591_621132	Actinopolymorpha.bin90	619591	621132	-	1542	98.24	4.71	#N/A	aldehyde dehydrogenase (NAD+)	0	106	860	0	0	0	79	201	92	1608	667	764	0	0	0	33	14	14	1415	1039	1173
Ga0373398_000001	Ga0373398_000001_621146_622507	Actinopolymorpha.bin90	621146	622507	-	1362	98.24	4.71	#N/A	putrescine aminotransferase	0	68	759	0	0	0	47	182	68	1222	508	657	0	0	0	26	11	22	1118	672	946
Ga0373398_000001	Ga0373398_000001_622918_624018	Actinopolymorpha.bin90	622918	624018	+	1101	98.24	4.71	#N/A	ABC-type nitrate/sulfonate/bicarbonate transport system substrate-binding protein	0	61	610	0	0	0	68	164	59	1181	456	556	0	0	0	26	24	5	1056	595	757
Ga0373398_000001	Ga0373398_000001_624057_624845	Actinopolymorpha.bin90	624057	624845	+	789	98.24	4.71	#N/A	NitT/TauT family transport system ATP-binding protein	0	40	390	0	0	0	41	82	16	759	319	351	0	0	0	9	8	4	636	439	495
Ga0373398_000001	Ga0373398_000001_624838_625605	Actinopolymorpha.bin90	624838	625605	+	768	98.24	4.71	#N/A	ABC-type nitrate/sulfonate/bicarbonate transport system permease component	0	26	385	0	0	0	25	84	36	666	305	301	0	0	0	23	7	5	631	313	481
Ga0373398_000001	Ga0373398_000001_625608_626426	Actinopolymorpha.bin90	625608	626426	+	819	98.24	4.71	#N/A	NitT/TauT family transport system permease protein	0	38	328	0	0	0	34	79	30	639	284	297	0	0	0	10	6	9	577	345	439
Ga0373398_000001	Ga0373398_000001_626434_627942	Actinopolymorpha.bin90	626434	627942	+	1509	98.24	4.71	CE9.hmm	5-methylthioadenosine/S-adenosylhomocysteine deaminase	0	74	767	0	0	0	44	154	74	1362	531	668	0	0	0	38	6	19	1161	740	979
Ga0373398_000001	Ga0373398_000001_62737_63762	Actinopolymorpha.bin90	62737	63762	-	1026	98.24	4.71	#N/A	putative hydrolase	0	57	709	0	0	0	77	127	45	1322	531	638	0	0	0	25	16	19	1208	808	851
Ga0373398_000001	Ga0373398_000001_627981_628688	Actinopolymorpha.bin90	627981	628688	+	708	98.24	4.71	#N/A	GntR family transcriptional repressor for pyruvate dehydrogenase complex	0	56	329	0	0	0	29	77	36	697	227	298	0	0	0	15	6	3	594	376	498
Ga0373398_000001	Ga0373398_000001_628759_630207	Actinopolymorpha.bin90	628759	630207	+	1449	98.24	4.71	CE9.hmm	cytosine/adenosine deaminase-related metal-dependent hydrolase	0	69	808	0	0	0	65	200	96	1517	636	747	0	0	0	30	23	8	1374	873	1082
Ga0373398_000001	Ga0373398_000001_630216_631049	Actinopolymorpha.bin90	630216	631049	+	834	98.24	4.71	#N/A	creatinine amidohydrolase/Fe(II)-dependent formamide hydrolase-like protein	0	45	358	0	0	0	35	112	42	683	301	314	0	0	0	9	4	5	553	393	455
Ga0373398_000001	Ga0373398_000001_631046_632638	Actinopolymorpha.bin90	631046	632638	+	1593	98.24	4.71	CE9.hmm	N-acyl-D-amino-acid deacylase	0	76	916	0	0	0	66	222	83	1610	719	802	0	0	0	37	21	30	1392	852	1158
Ga0373398_000001	Ga0373398_000001_632639_633673	Actinopolymorpha.bin90	632639	633673	+	1035	98.24	4.71	#N/A	DME family drug/metabolite transporter	0	46	530	0	0	0	59	87	59	906	373	442	0	0	0	22	7	27	890	546	654
Ga0373398_000001	Ga0373398_000001_633675_633974	Actinopolymorpha.bin90	633675	633974	-	300	98.24	4.71	#N/A	hypothetical protein	0	10	144	0	0	0	16	26	7	276	114	118	0	0	0	2	0	3	247	167	168
Ga0373398_000001	Ga0373398_000001_634086_635096	Actinopolymorpha.bin90	634086	635096	-	1011	98.24	4.71	#N/A	poly-gamma-glutamate synthesis protein (capsule biosynthesis protein)	0	65	759	0	0	0	53	156	64	1184	462	513	0	0	0	23	13	13	1088	696	832
Ga0373398_000001	Ga0373398_000001_635386_635832	Actinopolymorpha.bin90	635386	635832	+	447	98.24	4.71	#N/A	Fur family ferric uptake transcriptional regulator	0	27	249	0	0	0	20	46	23	515	187	203	0	0	0	15	1	4	397	293	335
Ga0373398_000001	Ga0373398_000001_635850_638000	Actinopolymorpha.bin90	635850	638000	+	2151	98.24	4.71	AA2.hmm	catalase-peroxidase	0	153	979	0	0	0	83	291	79	2021	835	989	0	0	0	33	10	28	1827	1137	1446
Ga0373398_000001	Ga0373398_000001_638145_639701	Actinopolymorpha.bin90	638145	639701	-	1557	98.24	4.71	#N/A	ABC-type multidrug transport system fused ATPase/permease subunit	0	59	789	0	0	0	55	176	79	1526	564	692	0	0	0	34	23	14	1200	856	1007
Ga0373398_000001	Ga0373398_000001_639698_641470	Actinopolymorpha.bin90	639698	641470	-	1773	98.24	4.71	#N/A	ABC-type multidrug transport system fused ATPase/permease subunit	0	102	1003	0	0	0	118	238	88	1842	767	878	0	0	0	29	13	18	1698	1088	1273
Ga0373398_000001	Ga0373398_000001_64020_65138	Actinopolymorpha.bin90	64020	65138	+	1119	98.24	4.71	#N/A	hypothetical protein	0	64	770	0	0	0	79	172	73	1376	508	614	0	0	0	46	6	14	1104	722	888
Ga0373398_000001	Ga0373398_000001_641850_643433	Actinopolymorpha.bin90	641850	643433	+	1584	98.24	4.71	#N/A	ribose transport system ATP-binding protein	0	86	832	0	0	0	87	184	101	1678	674	770	0	0	0	38	26	27	1423	950	1161
Ga0373398_000001	Ga0373398_000001_643511_644458	Actinopolymorpha.bin90	643511	644458	+	948	98.24	4.71	#N/A	ribose transport system permease protein	0	31	509	0	0	0	51	108	48	907	369	405	0	0	0	16	8	27	743	483	588
Ga0373398_000001	Ga0373398_000001_644472_645452	Actinopolymorpha.bin90	644472	645452	+	981	98.24	4.71	#N/A	ribose transport system substrate-binding protein	0	62	583	0	0	0	54	132	51	1068	428	471	0	0	0	16	10	10	832	556	704
Ga0373398_000001	Ga0373398_000001_645639_651155	Actinopolymorpha.bin90	645639	651155	+	5517	98.24	4.71	#N/A	acetyl/propionyl-CoA carboxylase alpha subunit/acetyl-CoA carboxylase carboxyltransferase component	0	335	3496	0	0	0	292	692	293	6248	2515	2929	0	0	0	136	58	76	5446	3485	4351
Ga0373398_000001	Ga0373398_000001_651230_652153	Actinopolymorpha.bin90	651230	652153	+	924	98.24	4.71	#N/A	probable F420-dependent oxidoreductase	0	54	442	0	0	0	38	103	53	817	299	402	0	0	0	9	6	5	741	437	615
Ga0373398_000001	Ga0373398_000001_652159_652593	Actinopolymorpha.bin90	652159	652593	-	435	98.24	4.71	#N/A	ATP-binding cassette subfamily B protein	0	27	236	0	0	0	23	44	11	407	173	206	0	0	0	7	6	6	369	213	294
Ga0373398_000001	Ga0373398_000001_65312_66409	Actinopolymorpha.bin90	65312	66409	+	1098	98.24	4.71	#N/A	[acyl-carrier-protein] S-malonyltransferase	0	74	685	0	0	0	53	138	50	1236	493	454	0	0	0	25	11	16	1044	624	833
Ga0373398_000001	Ga0373398_000001_653200_653745	Actinopolymorpha.bin90	653200	653745	-	546	98.24	4.71	#N/A	DNA-binding transcriptional ArsR family regulator	0	59	378	0	0	0	37	75	28	675	267	314	0	0	0	16	6	10	643	374	458
Ga0373398_000001	Ga0373398_000001_653972_654979	Actinopolymorpha.bin90	653972	654979	+	1008	98.24	4.71	GH109.hmm	predicted dehydrogenase	0	74	696	0	0	0	72	144	52	1314	538	576	0	0	0	44	20	20	1166	728	845
Ga0373398_000001	Ga0373398_000001_655766_657205	Actinopolymorpha.bin90	655766	657205	+	1440	98.24	4.71	GT83.hmm	4-amino-4-deoxy-L-arabinose transferase-like glycosyltransferase	0	111	838	0	0	0	70	170	83	1521	618	689	0	0	0	34	13	15	1307	846	972
Ga0373398_000001	Ga0373398_000001_66406_67401	Actinopolymorpha.bin90	66406	67401	+	996	98.24	4.71	#N/A	3-oxoacyl-[acyl-carrier-protein] synthase-3	0	64	587	0	0	0	38	118	50	1118	391	490	0	0	0	32	14	14	869	638	728
Ga0373398_000001	Ga0373398_000001_664327_665142	Actinopolymorpha.bin90	664327	665142	-	816	98.24	4.71	#N/A	hypothetical protein	0	42	356	0	0	0	22	88	25	734	292	331	0	0	0	16	5	4	640	415	493
Ga0373398_000001	Ga0373398_000001_665204_666022	Actinopolymorpha.bin90	665204	666022	+	819	98.24	4.71	#N/A	AraC-like DNA-binding protein	0	65	560	0	0	0	40	89	42	934	439	456	0	0	0	19	5	5	801	577	699
Ga0373398_000001	Ga0373398_000001_666304_668247	Actinopolymorpha.bin90	666304	668247	+	1944	98.24	4.71	#N/A	peptide/nickel transport system substrate-binding protein	0	97	974	0	0	0	111	226	62	1803	778	894	0	0	0	45	8	20	1643	1136	1311
Ga0373398_000001	Ga0373398_000001_668251_670560	Actinopolymorpha.bin90	668251	670560	+	2310	98.24	4.71	CBM32.hmm	hypothetical protein	0	129	1180	0	0	0	126	256	95	2261	959	1049	0	0	0	59	31	24	1985	1287	1537
Ga0373398_000001	Ga0373398_000001_670570_671334	Actinopolymorpha.bin90	670570	671334	+	765	98.24	4.71	#N/A	DNA-binding IclR family transcriptional regulator	0	33	417	0	0	0	34	88	52	729	303	325	0	0	0	21	2	10	702	480	513
Ga0373398_000001	Ga0373398_000001_671729_672787	Actinopolymorpha.bin90	671729	672787	-	1059	98.24	4.71	#N/A	homoserine kinase type II	0	72	554	0	0	0	42	125	43	1024	372	426	0	0	0	27	4	14	859	541	696
Ga0373398_000001	Ga0373398_000001_673707_676181	Actinopolymorpha.bin90	673707	676181	-	2475	98.24	4.71	#N/A	putative ABC transport system permease protein	0	168	1406	0	0	0	125	245	83	2541	1095	1221	0	0	0	64	24	22	2105	1371	1783
Ga0373398_000001	Ga0373398_000001_67521_67766	Actinopolymorpha.bin90	67521	67766	+	246	98.24	4.71	#N/A	acyl carrier protein	0	17	225	0	0	0	19	30	20	366	156	152	0	0	0	12	7	8	288	239	230
Ga0373398_000001	Ga0373398_000001_676186_676935	Actinopolymorpha.bin90	676186	676935	-	750	98.24	4.71	#N/A	putative ABC transport system ATP-binding protein	0	0	386	0	0	0	0	0	0	651	289	329	0	0	0	0	0	0	579	377	526
Ga0373398_000001	Ga0373398_000001_677018_677689	Actinopolymorpha.bin90	677018	677689	-	672	98.24	4.71	#N/A	DNA-binding NarL/FixJ family response regulator	0	0	307	0	0	0	0	1	0	650	229	300	0	0	0	0	0	0	530	385	385
Ga0373398_000001	Ga0373398_000001_677695_678831	Actinopolymorpha.bin90	677695	678831	-	1137	98.24	4.71	#N/A	signal transduction histidine kinase	0	7	580	0	0	0	1	5	3	1029	420	523	0	0	0	2	1	0	989	620	803
Ga0373398_000001	Ga0373398_000001_678890_679081	Actinopolymorpha.bin90	678890	679081	-	192	98.24	4.71	#N/A	hypothetical protein	0	18	135	0	0	0	14	23	11	256	120	114	0	0	0	6	5	1	213	154	178
Ga0373398_000001	Ga0373398_000001_67906_69141	Actinopolymorpha.bin90	67906	69141	+	1236	98.24	4.71	#N/A	3-oxoacyl-[acyl-carrier-protein] synthase II	0	64	892	0	0	0	91	188	62	1525	661	682	0	0	0	28	21	29	1280	949	1143
Ga0373398_000001	Ga0373398_000001_679224_680222	Actinopolymorpha.bin90	679224	680222	+	999	98.24	4.71	#N/A	ABC-2 type transport system ATP-binding protein	0	51	583	0	0	0	36	113	41	1086	423	504	0	0	0	33	15	17	965	645	815
Ga0373398_000001	Ga0373398_000001_680369_681118	Actinopolymorpha.bin90	680369	681118	+	750	98.24	4.71	#N/A	ABC-2 type transport system permease protein	0	39	426	0	0	0	38	98	17	695	288	327	0	0	0	17	5	12	628	389	522
Ga0373398_000001	Ga0373398_000001_681088_684429	Actinopolymorpha.bin90	681088	684429	-	3342	98.24	4.71	#N/A	predicted ATPase/DNA-binding SARP family transcriptional activator	0	208	1859	0	0	0	157	419	141	3498	1584	1627	0	0	0	86	45	56	3189	1941	2537
Ga0373398_000001	Ga0373398_000001_684829_686244	Actinopolymorpha.bin90	684829	686244	-	1416	98.24	4.71	#N/A	DHA2 family lincomycin resistance protein-like MFS transporter	0	18	855	0	0	0	12	44	12	1481	663	676	0	0	0	4	0	3	1301	841	1103
Ga0373398_000001	Ga0373398_000001_686813_688840	Actinopolymorpha.bin90	686813	688840	+	2028	98.24	4.71	GT51.hmm	membrane peptidoglycan carboxypeptidase	0	133	1263	0	0	0	111	262	128	2346	1030	1078	0	0	0	42	21	38	1927	1229	1553
Ga0373398_000001	Ga0373398_000001_689254_689829	Actinopolymorpha.bin90	689254	689829	+	576	98.24	4.71	#N/A	ABC-2 type transport system ATP-binding protein	0	28	273	0	0	0	21	55	17	489	178	239	0	0	0	17	4	7	419	280	396
Ga0373398_000001	Ga0373398_000001_690414_690914	Actinopolymorpha.bin90	690414	690914	+	501	98.24	4.71	#N/A	shikimate kinase	0	40	335	0	0	0	27	55	27	546	244	283	0	0	0	8	5	11	469	255	373
Ga0373398_000001	Ga0373398_000001_692049_693419	Actinopolymorpha.bin90	692049	693419	+	1371	98.24	4.71	#N/A	glutamate dehydrogenase (NADP+)	0	79	882	0	0	0	80	223	74	1624	631	696	0	0	0	29	13	27	1266	901	1167
Ga0373398_000001	Ga0373398_000001_693429_693791	Actinopolymorpha.bin90	693429	693791	-	363	98.24	4.71	#N/A	uncharacterized protein YeaO (DUF488 family)	0	18	185	0	0	0	16	41	14	382	146	153	0	0	0	6	2	16	277	224	244
Ga0373398_000001	Ga0373398_000001_694266_696734	Actinopolymorpha.bin90	694266	696734	+	2469	98.24	4.71	GH106.hmm	hypothetical protein	0	111	1437	0	0	0	131	305	128	2812	1158	1268	0	0	0	70	26	45	2459	1633	1930
Ga0373398_000001	Ga0373398_000001_696965_697408	Actinopolymorpha.bin90	696965	697408	-	444	98.24	4.71	#N/A	organic hydroperoxide reductase OsmC/OhrA	0	35	291	0	0	0	28	48	36	633	219	298	0	0	0	13	4	8	499	360	416
Ga0373398_000001	Ga0373398_000001_697616_698572	Actinopolymorpha.bin90	697616	698572	-	957	98.24	4.71	#N/A	Ser/Thr protein kinase RdoA (MazF antagonist)	0	56	512	0	0	0	45	130	78	1087	422	447	0	0	0	20	4	10	948	547	698
Ga0373398_000001	Ga0373398_000001_698802_699269	Actinopolymorpha.bin90	698802	699269	-	468	98.24	4.71	#N/A	8-oxo-dGTP diphosphatase	0	15	259	0	0	0	21	71	28	455	218	218	0	0	0	12	6	2	409	251	353
Ga0373398_000001	Ga0373398_000001_699906_701156	Actinopolymorpha.bin90	699906	701156	-	1251	98.24	4.71	#N/A	RNA polymerase sigma-70 factor (ECF subfamily)	0	88	780	0	0	0	73	159	79	1487	578	760	0	0	0	15	10	10	1242	813	1029
Ga0373398_000001	Ga0373398_000001_7009_8211	Actinopolymorpha.bin90	7009	8211	-	1203	98.24	4.71	#N/A	acetylornithine aminotransferase	0	55	581	0	0	0	54	100	50	1020	380	456	0	0	0	23	6	19	917	610	731
Ga0373398_000001	Ga0373398_000001_703492_704859	Actinopolymorpha.bin90	703492	704859	+	1368	98.24	4.71	#N/A	alpha-tubulin suppressor-like RCC1 family protein	0	70	887	0	0	2	98	170	67	1505	602	700	0	0	0	33	14	15	1341	867	1103
Ga0373398_000001	Ga0373398_000001_704942_705658	Actinopolymorpha.bin90	704942	705658	+	717	98.24	4.71	#N/A	sortase (surface protein transpeptidase)	0	29	377	0	0	0	31	63	22	670	298	335	0	0	0	14	10	10	632	433	573
Ga0373398_000001	Ga0373398_000001_705698_706723	Actinopolymorpha.bin90	705698	706723	-	1026	98.24	4.71	#N/A	hypothetical protein	0	70	560	0	0	0	47	124	67	1091	357	481	0	0	0	20	10	14	892	598	638
Ga0373398_000001	Ga0373398_000001_707122_707493	Actinopolymorpha.bin90	707122	707493	-	372	98.24	4.71	#N/A	hypothetical protein	0	25	290	0	0	0	27	55	40	525	186	205	0	0	0	7	5	4	453	267	320
Ga0373398_000001	Ga0373398_000001_708009_708530	Actinopolymorpha.bin90	708009	708530	-	522	98.24	4.71	#N/A	O-acetyl-ADP-ribose deacetylase (regulator of RNase III)	0	56	374	0	0	0	18	87	29	802	334	318	0	0	0	15	18	4	653	426	485
Ga0373398_000001	Ga0373398_000001_709064_710044	Actinopolymorpha.bin90	709064	710044	-	981	98.24	4.71	#N/A	LacI family transcriptional regulator	0	61	682	0	0	0	64	162	47	1252	521	541	0	0	0	26	4	11	1055	715	876
Ga0373398_000001	Ga0373398_000001_710497_711825	Actinopolymorpha.bin90	710497	711825	+	1329	98.24	4.71	#N/A	ADP-ribosylglycohydrolase	0	77	752	0	0	0	61	139	61	1328	585	598	0	0	0	26	18	8	1209	728	973
Ga0373398_000001	Ga0373398_000001_711822_713186	Actinopolymorpha.bin90	711822	713186	+	1365	98.24	4.71	#N/A	raffinose/stachyose/melibiose transport system substrate-binding protein	0	87	782	0	0	0	79	176	51	1486	560	615	0	0	0	24	17	14	1273	879	1028
Ga0373398_000001	Ga0373398_000001_713319_714158	Actinopolymorpha.bin90	713319	714158	+	840	98.24	4.71	#N/A	raffinose/stachyose/melibiose transport system permease protein	0	27	464	0	0	0	26	63	39	778	332	338	0	0	0	16	14	8	656	446	548
Ga0373398_000001	Ga0373398_000001_714167_714979	Actinopolymorpha.bin90	714167	714979	+	813	98.24	4.71	#N/A	raffinose/stachyose/melibiose transport system permease protein	0	50	463	0	0	0	43	92	36	850	362	401	0	0	0	32	12	4	750	477	632
Ga0373398_000001	Ga0373398_000001_715199_716611	Actinopolymorpha.bin90	715199	716611	+	1413	98.24	4.71	#N/A	cytochrome d ubiquinol oxidase subunit I	0	79	709	0	0	0	62	154	75	1546	575	633	0	0	0	33	15	17	1201	679	919
Ga0373398_000001	Ga0373398_000001_716627_717667	Actinopolymorpha.bin90	716627	717667	+	1041	98.24	4.71	#N/A	cytochrome d ubiquinol oxidase subunit II	0	47	468	0	0	0	34	123	30	903	338	396	0	0	0	24	5	6	797	504	688
Ga0373398_000001	Ga0373398_000001_717664_719319	Actinopolymorpha.bin90	717664	719319	+	1656	98.24	4.71	#N/A	thiol reductant ABC exporter CydD subunit	0	137	1074	0	0	0	121	246	56	1998	762	820	0	0	1	46	11	26	1743	1090	1492
Ga0373398_000001	Ga0373398_000001_719391_721097	Actinopolymorpha.bin90	719391	721097	+	1707	98.24	4.71	#N/A	thiol reductant ABC exporter CydC subunit	0	137	1086	0	0	0	105	231	129	1885	800	879	0	0	1	46	13	34	1534	1123	1252
Ga0373398_000001	Ga0373398_000001_721727_722701	Actinopolymorpha.bin90	721727	722701	+	975	98.24	4.71	#N/A	nucleoside-diphosphate-sugar epimerase	0	69	534	0	0	0	46	113	39	996	496	431	0	0	0	28	10	22	904	606	688
Ga0373398_000001	Ga0373398_000001_722698_723747	Actinopolymorpha.bin90	722698	723747	+	1050	98.24	4.71	#N/A	RNA polymerase sigma-70 factor (ECF subfamily)	0	43	610	0	0	0	55	62	26	1040	453	524	0	0	0	7	9	23	1008	661	699
Ga0373398_000001	Ga0373398_000001_72537_73640	Actinopolymorpha.bin90	72537	73640	+	1104	98.24	4.71	#N/A	L-alanine-DL-glutamate epimerase-like enolase superfamily enzyme	0	65	778	0	0	0	82	143	69	1241	524	593	0	0	0	24	13	21	965	824	909
Ga0373398_000001	Ga0373398_000001_726243_726884	Actinopolymorpha.bin90	726243	726884	-	642	98.24	4.71	#N/A	hypothetical protein	0	36	334	0	0	0	13	98	19	650	296	254	0	0	0	17	8	13	572	361	448
Ga0373398_000001	Ga0373398_000001_727055_727606	Actinopolymorpha.bin90	727055	727606	+	552	98.24	4.71	#N/A	DNA-binding MarR family transcriptional regulator	0	43	424	0	0	0	36	61	14	684	269	350	0	0	0	15	13	4	528	342	480
Ga0373398_000001	Ga0373398_000001_728531_729739	Actinopolymorpha.bin90	728531	729739	-	1209	98.24	4.71	#N/A	2-polyprenyl-6-methoxyphenol hydroxylase-like FAD-dependent oxidoreductase	0	103	792	0	0	0	77	170	82	1467	629	638	0	0	0	31	8	30	1370	827	974
Ga0373398_000001	Ga0373398_000001_730004_730477	Actinopolymorpha.bin90	730004	730477	+	474	98.24	4.71	#N/A	ATP-dependent Clp protease ATP-binding subunit ClpA	0	13	228	0	0	0	13	40	16	400	136	170	0	0	0	11	2	3	311	211	276
Ga0373398_000001	Ga0373398_000001_730532_730945	Actinopolymorpha.bin90	730532	730945	-	414	98.24	4.71	#N/A	hypothetical protein	0	19	189	0	0	0	10	22	5	321	123	161	0	0	0	5	0	3	311	173	242
Ga0373398_000001	Ga0373398_000001_730940_731872	Actinopolymorpha.bin90	730940	731872	+	933	98.24	4.71	#N/A	AraC family transcriptional activator FtrA	0	52	590	0	0	0	55	100	53	1079	434	538	0	0	0	20	3	6	1002	607	788
Ga0373398_000001	Ga0373398_000001_732082_733923	Actinopolymorpha.bin90	732082	733923	-	1842	98.24	4.71	GH76.hmm	predicted alpha-1,6-mannanase (GH76 family)	0	138	1071	0	0	0	127	270	121	2191	797	946	0	0	0	68	22	26	1786	1083	1410
Ga0373398_000001	Ga0373398_000001_734287_734769	Actinopolymorpha.bin90	734287	734769	+	483	98.24	4.71	#N/A	Rrf2 family protein	0	25	375	0	0	0	49	62	30	722	313	279	0	0	0	8	1	3	628	448	522
Ga0373398_000001	Ga0373398_000001_734877_736094	Actinopolymorpha.bin90	734877	736094	+	1218	98.24	4.71	#N/A	NADH dehydrogenase	0	43	794	0	0	0	63	203	90	1383	584	615	0	0	0	37	14	17	1268	749	1037
Ga0373398_000001	Ga0373398_000001_736247_736831	Actinopolymorpha.bin90	736247	736831	-	585	98.24	4.71	#N/A	MHS family proline/betaine transporter-like MFS transporter	0	40	325	0	0	0	35	68	16	649	229	346	0	0	0	12	3	6	543	314	405
Ga0373398_000001	Ga0373398_000001_737359_739212	Actinopolymorpha.bin90	737359	739212	+	1854	98.24	4.71	#N/A	ABC-type multidrug transport system fused ATPase/permease subunit	0	118	1203	0	0	0	109	292	96	2295	868	1024	0	0	0	46	21	33	1930	1263	1571
Ga0373398_000001	Ga0373398_000001_73912_75528	Actinopolymorpha.bin90	73912	75528	-	1617	98.24	4.71	#N/A	malate synthase	0	100	1093	0	0	0	118	230	99	2027	810	940	0	0	0	48	17	23	1666	1157	1350
Ga0373398_000001	Ga0373398_000001_739407_741185	Actinopolymorpha.bin90	739407	741185	+	1779	98.24	4.71	#N/A	ATP-binding cassette subfamily B protein	0	109	1074	0	0	0	79	241	79	2120	868	864	0	0	0	29	14	29	1684	1181	1418
Ga0373398_000001	Ga0373398_000001_742320_742802	Actinopolymorpha.bin90	742320	742802	-	483	98.24	4.71	#N/A	iron-sulfur cluster repair protein YtfE (RIC family)	0	33	324	0	0	0	26	54	22	646	252	250	0	0	0	6	4	13	459	302	416
Ga0373398_000001	Ga0373398_000001_743002_743754	Actinopolymorpha.bin90	743002	743754	+	753	98.24	4.71	#N/A	predicted ArsR family transcriptional regulator	0	57	488	0	0	0	62	105	44	924	393	433	0	0	0	10	12	14	884	488	756
Ga0373398_000001	Ga0373398_000001_743815_744588	Actinopolymorpha.bin90	743815	744588	-	774	98.24	4.71	#N/A	exonuclease III	0	56	529	0	0	0	47	77	45	903	362	422	0	0	0	22	6	18	797	480	637
Ga0373398_000001	Ga0373398_000001_747067_747864	Actinopolymorpha.bin90	747067	747864	+	798	98.24	4.71	#N/A	SAM-dependent methyltransferase	0	35	500	0	0	0	31	111	50	903	346	363	0	0	0	15	14	5	755	495	537
Ga0373398_000001	Ga0373398_000001_749749_750129	Actinopolymorpha.bin90	749749	750129	-	381	98.24	4.71	#N/A	hypothetical protein	0	28	239	0	0	0	21	59	35	504	205	230	0	0	0	12	3	5	473	301	367
Ga0373398_000001	Ga0373398_000001_750365_751951	Actinopolymorpha.bin90	750365	751951	-	1587	98.24	4.71	#N/A	thioredoxin reductase/SAM-dependent methyltransferase	0	80	960	0	0	0	84	248	89	1749	706	894	0	0	0	54	14	37	1618	924	1200
Ga0373398_000001	Ga0373398_000001_752030_752596	Actinopolymorpha.bin90	752030	752596	+	567	98.24	4.71	#N/A	quercetin dioxygenase-like cupin family protein/DNA-binding Xre family transcriptional regulator	0	29	393	0	0	0	26	72	26	572	245	253	0	0	0	13	12	0	530	313	460
Ga0373398_000001	Ga0373398_000001_752608_753486	Actinopolymorpha.bin90	752608	753486	+	879	98.24	4.71	#N/A	nucleotide-binding universal stress UspA family protein	0	42	415	0	0	0	48	68	45	751	357	366	0	0	0	23	10	3	677	424	555
Ga0373398_000001	Ga0373398_000001_754896_755237	Actinopolymorpha.bin90	754896	755237	-	342	98.24	4.71	#N/A	AhpD family alkylhydroperoxidase	0	25	196	0	0	0	20	59	13	351	124	151	0	0	0	3	6	6	292	170	246
Ga0373398_000001	Ga0373398_000001_755332_756591	Actinopolymorpha.bin90	755332	756591	-	1260	98.24	4.71	#N/A	L-rhamnonate dehydratase	0	97	843	0	0	0	59	135	96	1496	513	681	0	0	0	38	12	15	1274	843	1062
Ga0373398_000001	Ga0373398_000001_75673_77220	Actinopolymorpha.bin90	75673	77220	+	1548	98.24	4.71	#N/A	MFS family permease	0	111	833	0	0	0	75	213	79	1568	589	662	0	0	0	33	16	31	1267	860	1090
Ga0373398_000001	Ga0373398_000001_756763_757146	Actinopolymorpha.bin90	756763	757146	-	384	98.24	4.71	#N/A	uncharacterized membrane protein YphA (DoxX/SURF4 family)	0	45	301	0	0	0	25	65	35	594	197	236	0	0	0	10	14	14	473	312	356
Ga0373398_000001	Ga0373398_000001_757341_758228	Actinopolymorpha.bin90	757341	758228	+	888	98.24	4.71	#N/A	RNA polymerase sigma-70 factor (ECF subfamily)	0	45	413	0	0	0	54	121	62	899	313	428	0	0	0	21	12	8	718	491	678
Ga0373398_000001	Ga0373398_000001_758239_758856	Actinopolymorpha.bin90	758239	758856	-	618	98.24	4.71	#N/A	AcrR family transcriptional regulator	0	47	286	0	0	0	19	64	23	592	272	234	0	0	0	12	10	7	473	325	388
Ga0373398_000001	Ga0373398_000001_758933_759448	Actinopolymorpha.bin90	758933	759448	+	516	98.24	4.71	#N/A	deazaflavin-dependent oxidoreductase (nitroreductase family)	0	36	299	0	0	0	38	84	23	607	230	249	0	0	0	5	14	10	517	285	388
Ga0373398_000001	Ga0373398_000001_759674_760477	Actinopolymorpha.bin90	759674	760477	-	804	98.24	4.71	#N/A	sugar phosphate isomerase/epimerase	0	62	517	0	0	0	50	101	40	927	398	417	0	0	0	22	9	26	784	609	636
Ga0373398_000001	Ga0373398_000001_760546_761607	Actinopolymorpha.bin90	760546	761607	-	1062	98.24	4.71	#N/A	2-desacetyl-2-hydroxyethyl bacteriochlorophyllide A dehydrogenase	0	76	668	0	0	0	74	106	42	1137	413	502	0	0	0	24	2	6	906	573	745
Ga0373398_000001	Ga0373398_000001_761663_762583	Actinopolymorpha.bin90	761663	762583	-	921	98.24	4.71	#N/A	ABC-type glycerol-3-phosphate transport system permease component	0	62	419	0	0	0	38	67	48	785	306	384	0	0	0	18	5	5	770	471	608
Ga0373398_000001	Ga0373398_000001_762586_763506	Actinopolymorpha.bin90	762586	763506	-	921	98.24	4.71	#N/A	ABC-type sugar transport system permease subunit	0	58	372	0	0	0	43	78	30	765	309	324	0	0	0	10	6	11	647	405	491
Ga0373398_000001	Ga0373398_000001_763510_764772	Actinopolymorpha.bin90	763510	764772	-	1263	98.24	4.71	#N/A	raffinose/stachyose/melibiose transport system substrate-binding protein	0	63	690	0	0	0	60	122	41	1353	493	534	0	0	0	27	12	33	1097	618	862
Ga0373398_000001	Ga0373398_000001_765169_766176	Actinopolymorpha.bin90	765169	766176	+	1008	98.24	4.71	#N/A	LacI family transcriptional regulator	0	75	647	0	0	0	76	145	58	1269	571	543	0	0	0	21	18	14	1071	738	840
Ga0373398_000001	Ga0373398_000001_766325_768631	Actinopolymorpha.bin90	766325	768631	-	2307	98.24	4.71	GH30_7.hmm	glucosylceramidase	0	74	1337	0	0	0	77	169	69	2450	980	1068	0	0	0	17	17	14	2083	1458	1740
Ga0373398_000001	Ga0373398_000001_769521_770144	Actinopolymorpha.bin90	769521	770144	-	624	98.24	4.71	#N/A	arylsulfatase A-like enzyme	0	0	337	0	0	0	0	0	0	633	241	247	0	0	0	0	0	0	633	358	454
Ga0373398_000001	Ga0373398_000001_770215_770985	Actinopolymorpha.bin90	770215	770985	-	771	98.24	4.71	#N/A	arylsulfatase A-like enzyme	0	0	364	0	0	0	0	0	0	829	363	357	0	0	0	0	0	0	778	464	604
Ga0373398_000001	Ga0373398_000001_772257_772919	Actinopolymorpha.bin90	772257	772919	+	663	98.24	4.71	#N/A	predicted DsbA family dithiol-disulfide isomerase	0	10	330	0	0	0	15	32	8	651	255	256	0	0	0	6	6	5	529	332	417
Ga0373398_000001	Ga0373398_000001_77230_78684	Actinopolymorpha.bin90	77230	78684	+	1455	98.24	4.71	AA7.hmm	glycolate oxidase	0	57	753	0	0	0	58	151	69	1450	589	681	0	0	0	27	18	14	1184	726	887
Ga0373398_000001	Ga0373398_000001_774406_775035	Actinopolymorpha.bin90	774406	775035	+	630	98.24	4.71	#N/A	AcrR family transcriptional regulator	0	58	430	0	0	0	56	70	25	783	295	404	0	0	0	18	10	21	685	467	610
Ga0373398_000001	Ga0373398_000001_775192_775695	Actinopolymorpha.bin90	775192	775695	-	504	98.24	4.71	#N/A	uncharacterized protein YraI	0	35	386	0	0	0	40	82	25	715	279	366	0	0	0	18	10	0	640	441	551
Ga0373398_000001	Ga0373398_000001_778105_778599	Actinopolymorpha.bin90	778105	778599	-	495	98.24	4.71	#N/A	AraC-like DNA-binding protein	0	29	282	0	0	0	16	63	31	464	218	236	0	0	0	7	2	1	465	318	328
Ga0373398_000001	Ga0373398_000001_778756_779124	Actinopolymorpha.bin90	778756	779124	+	369	98.24	4.71	#N/A	uncharacterized protein (TIGR03083 family)	0	19	258	0	0	0	29	49	41	479	172	208	0	0	0	6	2	4	369	235	288
Ga0373398_000001	Ga0373398_000001_779387_780394	Actinopolymorpha.bin90	779387	780394	-	1008	98.24	4.71	#N/A	uncharacterized protein (TIGR00288 family)	0	86	660	0	0	0	59	169	55	1194	507	617	0	0	0	31	18	6	1054	711	908
Ga0373398_000001	Ga0373398_000001_780517_781347	Actinopolymorpha.bin90	780517	781347	-	831	98.24	4.71	#N/A	NADPH:quinone reductase-like Zn-dependent oxidoreductase	0	24	436	0	0	0	61	119	23	899	381	369	0	0	0	29	7	14	696	461	574
Ga0373398_000001	Ga0373398_000001_781359_781961	Actinopolymorpha.bin90	781359	781961	-	603	98.24	4.71	GH109.hmm	predicted dehydrogenase	0	21	258	0	0	0	23	49	24	469	189	239	0	0	0	8	6	5	411	239	351
Ga0373398_000001	Ga0373398_000001_783601_784407	Actinopolymorpha.bin90	783601	784407	-	807	98.24	4.71	#N/A	ubiquinone/menaquinone biosynthesis C-methylase UbiE	0	45	517	0	0	0	62	100	56	921	374	344	0	0	0	14	10	22	753	540	596
Ga0373398_000001	Ga0373398_000001_784514_785050	Actinopolymorpha.bin90	784514	785050	-	537	98.24	4.71	#N/A	pimeloyl-ACP methyl ester carboxylesterase	0	46	335	0	0	0	28	45	27	636	290	288	0	0	0	14	7	5	527	324	468
Ga0373398_000001	Ga0373398_000001_787366_789165	Actinopolymorpha.bin90	787366	789165	-	1800	98.24	4.71	#N/A	histidinol-phosphatase	0	110	1175	0	0	0	99	206	101	1890	803	847	0	0	0	47	20	17	1638	1043	1378
Ga0373398_000001	Ga0373398_000001_78752_79882	Actinopolymorpha.bin90	78752	79882	+	1131	98.24	4.71	AA4.hmm	glycolate oxidase FAD binding subunit	0	30	624	0	0	0	74	129	32	1185	431	472	0	0	0	14	11	11	859	602	751
Ga0373398_000001	Ga0373398_000001_789291_790223	Actinopolymorpha.bin90	789291	790223	-	933	98.24	4.71	#N/A	UDP-glucose 4-epimerase	0	47	569	0	0	0	70	118	59	965	480	515	0	0	0	22	5	16	968	607	737
Ga0373398_000001	Ga0373398_000001_791912_792538	Actinopolymorpha.bin90	791912	792538	+	627	98.24	4.71	#N/A	putative hydrolase of the HAD superfamily	0	39	463	0	0	0	51	110	25	717	302	364	0	0	0	17	8	10	661	388	576
Ga0373398_000001	Ga0373398_000001_792883_795783	Actinopolymorpha.bin90	792883	795783	+	2901	98.24	4.71	AA7.hmm	FAD/FMN-containing dehydrogenase/Fe-S oxidoreductase	0	186	1618	0	0	0	136	408	143	3078	1232	1352	0	0	0	83	26	42	2610	1640	1990
Ga0373398_000001	Ga0373398_000001_795808_796641	Actinopolymorpha.bin90	795808	796641	-	834	98.24	4.71	#N/A	short-subunit dehydrogenase	0	46	429	0	0	0	32	100	21	904	327	429	0	0	0	15	11	3	698	501	519
Ga0373398_000001	Ga0373398_000001_796957_798117	Actinopolymorpha.bin90	796957	798117	+	1161	98.24	4.71	#N/A	L-alanine-DL-glutamate epimerase-like enolase superfamily enzyme	0	86	781	0	0	0	78	169	59	1389	613	605	0	0	0	34	14	8	1209	820	1013
Ga0373398_000001	Ga0373398_000001_798296_799939	Actinopolymorpha.bin90	798296	799939	+	1644	98.24	4.71	GH15.hmm	GH15 family glucan-1,4-alpha-glucosidase	0	114	1119	0	0	0	107	226	113	2132	857	897	0	0	0	38	30	24	1667	1118	1438
Ga0373398_000001	Ga0373398_000001_79882_81234	Actinopolymorpha.bin90	79882	81234	+	1353	98.24	4.71	#N/A	glycolate oxidase iron-sulfur subunit	0	90	924	0	0	0	101	152	42	1487	642	647	0	0	0	44	12	40	1386	864	1078
Ga0373398_000001	Ga0373398_000001_800125_800535	Actinopolymorpha.bin90	800125	800535	+	411	98.24	4.71	#N/A	quercetin dioxygenase-like cupin family protein	0	21	237	0	0	0	21	42	16	420	192	198	0	0	0	6	3	11	347	261	285
Ga0373398_000001	Ga0373398_000001_800568_801317	Actinopolymorpha.bin90	800568	801317	+	750	98.24	4.71	#N/A	uncharacterized protein YbjT (DUF2867 family)	0	40	370	0	0	0	29	71	45	731	319	355	0	0	0	28	4	7	615	414	529
Ga0373398_000001	Ga0373398_000001_801380_802066	Actinopolymorpha.bin90	801380	802066	-	687	98.24	4.71	#N/A	DNA-binding GntR family transcriptional regulator	0	53	460	0	0	0	32	72	38	757	280	340	0	0	0	17	10	9	658	404	506
Ga0373398_000001	Ga0373398_000001_802141_803487	Actinopolymorpha.bin90	802141	803487	-	1347	98.24	4.71	#N/A	predicted acetyltransferase	0	86	668	0	0	0	61	173	39	1341	530	644	0	0	0	18	16	14	1196	776	899
Ga0373398_000001	Ga0373398_000001_803512_804087	Actinopolymorpha.bin90	803512	804087	-	576	98.24	4.71	#N/A	GTP cyclohydrolase I	0	34	262	0	0	0	28	60	19	531	230	226	0	0	0	13	9	4	459	335	389
Ga0373398_000001	Ga0373398_000001_804299_804664	Actinopolymorpha.bin90	804299	804664	+	366	98.24	4.71	#N/A	glycine/D-amino acid oxidase-like deaminating enzyme	0	24	247	0	0	0	30	56	10	417	128	180	0	0	0	19	5	10	337	240	290
Ga0373398_000001	Ga0373398_000001_804762_805748	Actinopolymorpha.bin90	804762	805748	+	987	98.24	4.71	#N/A	glycine/D-amino acid oxidase-like deaminating enzyme	0	59	482	0	0	0	48	89	41	1015	405	481	0	0	0	23	13	12	779	500	632
Ga0373398_000001	Ga0373398_000001_805856_807712	Actinopolymorpha.bin90	805856	807712	+	1857	98.24	4.71	#N/A	ABC-type multidrug transport system fused ATPase/permease subunit	0	145	1067	0	0	0	96	166	91	1883	689	898	0	0	0	48	7	26	1608	999	1379
Ga0373398_000001	Ga0373398_000001_807808_809490	Actinopolymorpha.bin90	807808	809490	+	1683	98.24	4.71	#N/A	ATP-binding cassette subfamily B protein	0	99	856	0	0	0	81	172	37	1538	690	794	0	0	0	41	7	20	1373	849	1098
Ga0373398_000001	Ga0373398_000001_809559_810470	Actinopolymorpha.bin90	809559	810470	+	912	98.24	4.71	#N/A	Ser/Thr protein kinase RdoA (MazF antagonist)	0	44	479	0	0	0	36	110	40	860	330	412	0	0	0	14	12	9	777	522	703
Ga0373398_000001	Ga0373398_000001_811491_811886	Actinopolymorpha.bin90	811491	811886	-	396	98.24	4.71	#N/A	hypothetical protein	0	22	178	0	0	0	18	52	17	413	150	170	0	0	0	5	3	3	347	194	273
Ga0373398_000001	Ga0373398_000001_812204_812539	Actinopolymorpha.bin90	812204	812539	+	336	98.24	4.71	#N/A	uncharacterized cupin superfamily protein	0	6	47	0	0	0	10	9	4	92	27	52	0	0	0	4	1	1	60	58	54
Ga0373398_000001	Ga0373398_000001_812536_812946	Actinopolymorpha.bin90	812536	812946	-	411	98.24	4.71	#N/A	ketosteroid isomerase-like protein	0	25	263	0	0	0	32	60	19	461	168	221	0	0	0	13	6	4	410	267	326
Ga0373398_000001	Ga0373398_000001_813500_814666	Actinopolymorpha.bin90	813500	814666	+	1167	98.24	4.71	GH5.hmm	aryl-phospho-beta-D-glucosidase BglC (GH1 family)	0	49	556	0	0	0	76	128	41	1116	474	495	0	0	0	21	10	17	961	600	737
Ga0373398_000001	Ga0373398_000001_814769_815758	Actinopolymorpha.bin90	814769	815758	+	990	98.24	4.71	#N/A	hypothetical protein	0	51	533	0	0	0	37	113	25	1067	466	496	0	0	0	31	9	14	905	617	746
Ga0373398_000001	Ga0373398_000001_815823_816854	Actinopolymorpha.bin90	815823	816854	+	1032	98.24	4.71	#N/A	LacI family transcriptional regulator	0	54	460	0	0	0	41	109	55	875	348	385	0	0	0	28	12	13	802	491	636
Ga0373398_000001	Ga0373398_000001_816893_817513	Actinopolymorpha.bin90	816893	817513	-	621	98.24	4.71	#N/A	hemerythrin-like domain-containing protein	0	37	356	0	0	0	53	77	30	720	311	331	0	0	0	18	7	4	658	418	512
Ga0373398_000001	Ga0373398_000001_817853_818644	Actinopolymorpha.bin90	817853	818644	-	792	98.24	4.71	#N/A	raffinose/stachyose/melibiose transport system permease protein	0	57	490	0	0	0	46	94	40	903	314	460	0	0	0	12	8	6	766	510	644
Ga0373398_000001	Ga0373398_000001_818794_819708	Actinopolymorpha.bin90	818794	819708	-	915	98.24	4.71	#N/A	multiple sugar transport system permease protein	0	66	553	0	0	0	55	116	64	991	357	434	0	0	0	21	10	22	872	613	778
Ga0373398_000001	Ga0373398_000001_819729_821312	Actinopolymorpha.bin90	819729	821312	-	1584	98.24	4.71	#N/A	multiple sugar transport system substrate-binding protein	0	100	825	0	0	0	87	246	72	1617	677	673	0	0	0	39	17	21	1441	924	1033
Ga0373398_000001	Ga0373398_000001_8208_9179	Actinopolymorpha.bin90	8208	9179	-	972	98.24	4.71	#N/A	acetylglutamate kinase	0	71	623	0	0	0	41	117	46	1044	448	514	0	0	0	44	10	21	901	564	679
Ga0373398_000001	Ga0373398_000001_822472_823518	Actinopolymorpha.bin90	822472	823518	-	1047	98.24	4.71	GH109.hmm	predicted dehydrogenase	0	50	614	0	0	0	55	116	48	1120	442	479	0	0	0	19	10	8	992	597	752
Ga0373398_000001	Ga0373398_000001_823515_824453	Actinopolymorpha.bin90	823515	824453	-	939	98.24	4.71	#N/A	sugar phosphate isomerase/epimerase	0	57	531	0	0	0	31	113	27	922	374	461	0	0	0	27	14	23	715	461	622
Ga0373398_000001	Ga0373398_000001_82432_82833	Actinopolymorpha.bin90	82432	82833	-	402	98.24	4.71	#N/A	hypothetical protein	0	37	316	0	0	0	20	60	19	529	216	255	0	0	0	15	5	6	427	320	356
Ga0373398_000001	Ga0373398_000001_824588_825841	Actinopolymorpha.bin90	824588	825841	+	1254	98.24	4.71	#N/A	predicted NBD/HSP70 family sugar kinase	0	99	797	0	0	0	75	195	50	1440	663	613	0	0	0	27	14	10	1224	764	1001
Ga0373398_000001	Ga0373398_000001_825893_826936	Actinopolymorpha.bin90	825893	826936	-	1044	98.24	4.71	GH6.hmm	endoglucanase	0	65	552	0	0	0	52	109	56	1094	474	508	0	0	0	21	22	7	982	608	735
Ga0373398_000001	Ga0373398_000001_830983_831798	Actinopolymorpha.bin90	830983	831798	-	816	98.24	4.71	#N/A	hydroxymethylpyrimidine/phosphomethylpyrimidine kinase	0	62	443	0	0	0	44	81	26	851	324	392	0	0	0	6	8	4	716	482	578
Ga0373398_000001	Ga0373398_000001_83124_83900	Actinopolymorpha.bin90	83124	83900	-	777	98.24	4.71	#N/A	uncharacterized protein YecE (DUF72 family)	0	64	519	0	0	0	49	99	50	1008	396	428	0	0	0	19	10	17	841	593	673
Ga0373398_000001	Ga0373398_000001_831795_832394	Actinopolymorpha.bin90	831795	832394	-	600	98.24	4.71	#N/A	thiamine-phosphate diphosphorylase	0	13	271	0	0	0	14	40	11	525	217	222	0	0	0	7	0	1	446	303	346
Ga0373398_000001	Ga0373398_000001_832448_833242	Actinopolymorpha.bin90	832448	833242	-	795	98.24	4.71	#N/A	thiazole synthase	0	43	414	0	0	0	31	86	16	771	335	368	0	0	0	8	11	7	686	424	495
Ga0373398_000001	Ga0373398_000001_833244_833444	Actinopolymorpha.bin90	833244	833444	-	201	98.24	4.71	#N/A	sulfur carrier protein	0	0	24	0	0	0	1	2	1	37	19	16	0	0	0	0	0	1	44	28	32
Ga0373398_000001	Ga0373398_000001_833441_834688	Actinopolymorpha.bin90	833441	834688	-	1248	98.24	4.71	#N/A	glycine oxidase	0	47	608	0	0	0	45	120	43	1107	484	444	0	1	0	35	14	14	971	570	828
Ga0373398_000001	Ga0373398_000001_834685_835425	Actinopolymorpha.bin90	834685	835425	-	741	98.24	4.71	#N/A	thiamine-phosphate pyrophosphorylase	0	2	410	0	0	0	0	1	0	793	348	364	0	1	0	0	0	0	649	442	540
Ga0373398_000001	Ga0373398_000001_836564_837118	Actinopolymorpha.bin90	836564	837118	+	555	98.24	4.71	#N/A	uncharacterized protein YbjT (DUF2867 family)	0	0	367	0	0	0	0	0	0	734	305	339	0	0	0	0	0	0	580	397	498
Ga0373398_000001	Ga0373398_000001_837470_838888	Actinopolymorpha.bin90	837470	838888	+	1419	98.24	4.71	#N/A	selenium-binding protein 1	0	0	841	0	0	0	0	0	0	1528	638	702	0	0	0	0	0	0	1350	833	1113
Ga0373398_000001	Ga0373398_000001_839253_840863	Actinopolymorpha.bin90	839253	840863	+	1611	98.24	4.71	#N/A	arylsulfatase A-like enzyme	0	0	1121	0	0	0	0	0	0	1807	765	929	0	0	0	0	0	0	1634	907	1188
Ga0373398_000001	Ga0373398_000001_84058_85011	Actinopolymorpha.bin90	84058	85011	-	954	98.24	4.71	#N/A	Ca-activated chloride channel family protein	0	48	554	0	0	0	58	123	65	1068	407	443	0	0	0	28	7	10	1013	610	703
Ga0373398_000001	Ga0373398_000001_840991_842205	Actinopolymorpha.bin90	840991	842205	-	1215	98.24	4.71	#N/A	MFS family permease	0	0	777	0	0	0	0	0	0	1308	567	621	0	0	0	0	0	0	1105	739	923
Ga0373398_000001	Ga0373398_000001_842202_842654	Actinopolymorpha.bin90	842202	842654	-	453	98.24	4.71	#N/A	DNA-binding MarR family transcriptional regulator	0	0	255	0	0	0	0	0	0	444	204	207	0	0	0	0	0	0	396	220	347
Ga0373398_000001	Ga0373398_000001_842987_843688	Actinopolymorpha.bin90	842987	843688	-	702	98.24	4.71	#N/A	DNA-binding NarL/FixJ family response regulator	0	0	352	0	0	0	0	0	0	703	353	354	0	0	0	0	0	0	651	421	498
Ga0373398_000001	Ga0373398_000001_843685_844929	Actinopolymorpha.bin90	843685	844929	-	1245	98.24	4.71	#N/A	signal transduction histidine kinase	0	0	697	0	0	0	0	0	0	1341	526	603	0	0	0	0	0	0	1048	729	914
Ga0373398_000001	Ga0373398_000001_845534_847585	Actinopolymorpha.bin90	845534	847585	+	2052	98.24	4.71	AA1.hmm	FtsP/CotA-like multicopper oxidase with cupredoxin domain	0	0	1232	0	0	0	0	0	0	2401	934	1077	1	0	0	0	0	0	1929	1288	1514
Ga0373398_000001	Ga0373398_000001_847729_849807	Actinopolymorpha.bin90	847729	849807	+	2079	98.24	4.71	#N/A	RND superfamily putative drug exporter	0	0	1243	0	0	0	0	0	0	2014	904	935	0	0	0	0	0	0	1786	1060	1458
Ga0373398_000001	Ga0373398_000001_849772_852840	Actinopolymorpha.bin90	849772	852840	-	3069	98.24	4.71	GH5_41.hmm	hypothetical protein	0	60	1727	0	0	0	61	136	70	3324	1385	1467	0	0	0	27	10	14	2857	1756	2409
Ga0373398_000001	Ga0373398_000001_85066_86184	Actinopolymorpha.bin90	85066	86184	-	1119	98.24	4.71	#N/A	uncharacterized protein (DUF58 family)	0	65	639	0	0	0	54	139	47	1076	461	453	0	0	0	20	14	16	1009	615	668
Ga0373398_000001	Ga0373398_000001_853623_855476	Actinopolymorpha.bin90	853623	855476	+	1854	98.24	4.71	#N/A	hypothetical protein	0	6	1050	0	0	0	6	10	6	1863	726	797	0	0	0	5	0	0	1588	934	1354
Ga0373398_000001	Ga0373398_000001_855530_857551	Actinopolymorpha.bin90	855530	857551	+	2022	98.24	4.71	GH141.hmm	hypothetical protein	0	4	1272	0	0	0	5	13	5	2079	928	968	0	0	0	0	0	2	1823	1237	1585
Ga0373398_000001	Ga0373398_000001_858409_859785	Actinopolymorpha.bin90	858409	859785	+	1377	98.24	4.71	#N/A	endonuclease/exonuclease/phosphatase family metal-dependent hydrolase	0	0	695	0	0	0	0	0	0	1273	506	605	0	0	0	0	0	0	1111	734	859
Ga0373398_000001	Ga0373398_000001_860465_861532	Actinopolymorpha.bin90	860465	861532	-	1068	98.24	4.71	#N/A	peptide/nickel transport system ATP-binding protein	0	0	637	0	0	0	0	0	0	1146	427	493	0	0	0	0	0	0	985	546	753
Ga0373398_000001	Ga0373398_000001_861529_862623	Actinopolymorpha.bin90	861529	862623	-	1095	98.24	4.71	#N/A	peptide/nickel transport system ATP-binding protein	0	0	530	0	0	0	0	0	0	923	390	460	0	0	0	0	0	0	788	523	645
Ga0373398_000001	Ga0373398_000001_86181_87191	Actinopolymorpha.bin90	86181	87191	-	1011	98.24	4.71	#N/A	MoxR-like ATPase	0	76	650	0	0	0	40	134	30	1099	455	525	0	0	0	37	12	9	975	593	742
Ga0373398_000001	Ga0373398_000001_862636_863817	Actinopolymorpha.bin90	862636	863817	-	1182	98.24	4.71	#N/A	peptide/nickel transport system permease protein	0	0	528	0	0	0	0	0	0	1029	444	476	0	0	0	0	0	0	894	653	728
Ga0373398_000001	Ga0373398_000001_863817_864809	Actinopolymorpha.bin90	863817	864809	-	993	98.24	4.71	#N/A	peptide/nickel transport system permease protein	0	0	446	0	0	0	0	0	0	741	363	338	0	0	0	0	0	0	699	414	518
Ga0373398_000001	Ga0373398_000001_864818_866911	Actinopolymorpha.bin90	864818	866911	-	2094	98.24	4.71	#N/A	peptide/nickel transport system substrate-binding protein	0	0	1046	0	0	0	0	0	0	1977	807	903	0	0	0	0	0	0	1606	999	1401
Ga0373398_000001	Ga0373398_000001_867030_868637	Actinopolymorpha.bin90	867030	868637	-	1608	98.24	4.71	#N/A	malate synthase	0	0	945	0	0	0	0	0	0	1785	712	823	0	0	1	0	0	0	1541	1028	1270
Ga0373398_000001	Ga0373398_000001_868687_869751	Actinopolymorpha.bin90	868687	869751	-	1065	98.24	4.71	#N/A	hypothetical protein	0	0	647	0	0	0	0	0	0	1145	514	550	0	0	0	0	0	0	1005	693	870
Ga0373398_000001	Ga0373398_000001_872905_873696	Actinopolymorpha.bin90	872905	873696	+	792	98.24	4.71	#N/A	IclR family acetate operon transcriptional repressor	0	0	486	0	0	0	0	0	0	902	380	372	0	0	0	0	0	0	758	496	640
Ga0373398_000001	Ga0373398_000001_873786_874070	Actinopolymorpha.bin90	873786	874070	-	285	98.24	4.71	#N/A	hypothetical protein	0	0	169	0	0	0	0	0	1	376	132	197	0	0	0	0	0	0	309	218	233
Ga0373398_000001	Ga0373398_000001_874187_874579	Actinopolymorpha.bin90	874187	874579	+	393	98.24	4.71	#N/A	hypothetical protein	0	0	287	0	0	0	0	0	0	504	268	276	0	0	0	0	0	0	471	311	350
Ga0373398_000001	Ga0373398_000001_87643_89025	Actinopolymorpha.bin90	87643	89025	-	1383	98.24	4.71	#N/A	MFS family permease	0	118	934	0	0	0	121	201	104	1755	802	733	0	0	0	27	21	14	1550	1000	1157
Ga0373398_000001	Ga0373398_000001_876905_878107	Actinopolymorpha.bin90	876905	878107	+	1203	98.24	4.71	#N/A	putative FMN-dependent luciferase-like monooxygenase	0	2	671	0	0	0	1	2	1	1164	500	544	0	0	0	1	0	0	979	691	832
Ga0373398_000001	Ga0373398_000001_878107_878583	Actinopolymorpha.bin90	878107	878583	+	477	98.24	4.71	#N/A	DNA-binding MarR family transcriptional regulator	0	29	223	0	0	0	23	52	20	427	195	210	0	0	0	1	4	13	328	256	251
Ga0373398_000001	Ga0373398_000001_878658_879308	Actinopolymorpha.bin90	878658	879308	+	651	98.24	4.71	#N/A	FMN reductase	0	12	366	0	0	0	16	14	13	658	273	295	0	0	0	2	6	4	563	390	511
Ga0373398_000001	Ga0373398_000001_880672_881502	Actinopolymorpha.bin90	880672	881502	+	831	98.24	4.71	#N/A	NAD(P)-dependent dehydrogenase (short-subunit alcohol dehydrogenase family)	0	0	500	0	0	0	0	0	0	848	323	418	0	0	0	0	0	0	671	529	657
Ga0373398_000001	Ga0373398_000001_883198_884358	Actinopolymorpha.bin90	883198	884358	+	1161	98.24	4.71	#N/A	multiple sugar transport system substrate-binding protein	0	0	727	0	0	0	0	0	0	1334	520	591	0	0	0	0	0	0	1178	734	1024
Ga0373398_000001	Ga0373398_000001_884355_885416	Actinopolymorpha.bin90	884355	885416	+	1062	98.24	4.71	#N/A	DNA-binding LacI/PurR family transcriptional regulator	0	0	717	0	0	0	0	0	0	1186	552	493	0	0	0	0	0	0	1072	666	848
Ga0373398_000001	Ga0373398_000001_885552_886736	Actinopolymorpha.bin90	885552	886736	+	1185	98.24	4.71	#N/A	crotonobetainyl-CoA:carnitine CoA-transferase CaiB-like acyl-CoA transferase	0	0	701	0	0	0	0	0	0	1253	536	610	0	0	0	0	0	0	1152	656	785
Ga0373398_000001	Ga0373398_000001_886753_888477	Actinopolymorpha.bin90	886753	888477	+	1725	98.24	4.71	#N/A	glutaconate CoA-transferase subunit A	0	0	857	0	0	0	0	0	0	1715	777	767	0	0	0	0	0	0	1344	958	1204
Ga0373398_000001	Ga0373398_000001_888474_889769	Actinopolymorpha.bin90	888474	889769	+	1296	98.24	4.71	#N/A	MHS family proline/betaine transporter-like MFS transporter	0	0	780	0	0	0	0	0	0	1460	456	718	0	0	0	0	0	0	1280	704	925
Ga0373398_000001	Ga0373398_000001_890852_892165	Actinopolymorpha.bin90	890852	892165	+	1314	98.24	4.71	#N/A	putative transposase	0	948	699	0	0	0	877	1871	863	1396	531	541	0	0	0	362	174	197	1117	647	826
Ga0373398_000001	Ga0373398_000001_893389_894828	Actinopolymorpha.bin90	893389	894828	-	1440	98.24	4.71	#N/A	arylsulfatase A-like enzyme	0	0	879	0	0	0	0	0	0	1473	584	790	0	0	0	0	0	0	1348	835	1010
Ga0373398_000001	Ga0373398_000001_89457_89969	Actinopolymorpha.bin90	89457	89969	+	513	98.24	4.71	#N/A	CrcB protein	0	31	298	0	0	0	24	93	24	577	261	249	0	0	0	15	8	4	450	344	382
Ga0373398_000001	Ga0373398_000001_894881_895741	Actinopolymorpha.bin90	894881	895741	-	861	98.24	4.71	#N/A	ABC-type glycerol-3-phosphate transport system permease component	0	0	394	0	0	0	0	0	0	673	261	315	0	0	0	0	0	0	596	332	488
Ga0373398_000001	Ga0373398_000001_895738_896586	Actinopolymorpha.bin90	895738	896586	-	849	98.24	4.71	#N/A	multiple sugar transport system permease protein	0	0	494	0	0	0	0	0	0	865	332	418	0	0	0	0	0	0	763	421	579
Ga0373398_000001	Ga0373398_000001_896766_898073	Actinopolymorpha.bin90	896766	898073	-	1308	98.24	4.71	#N/A	ABC-type glycerol-3-phosphate transport system substrate-binding protein	0	0	885	0	0	0	0	0	0	1711	667	636	0	0	0	0	0	0	1317	882	1083
Ga0373398_000001	Ga0373398_000001_898332_899093	Actinopolymorpha.bin90	898332	899093	+	762	98.24	4.71	#N/A	DeoR family fructose operon transcriptional repressor	0	0	417	0	0	0	0	0	0	881	345	430	0	0	0	0	0	0	749	482	613
Ga0373398_000001	Ga0373398_000001_899090_900121	Actinopolymorpha.bin90	899090	900121	+	1032	98.24	4.71	#N/A	1-phosphofructokinase	0	0	432	0	0	0	0	0	0	956	354	443	0	0	0	0	0	0	836	507	639
Ga0373398_000001	Ga0373398_000001_89956_90435	Actinopolymorpha.bin90	89956	90435	+	480	98.24	4.71	#N/A	CrcB protein	0	20	258	0	0	0	15	61	35	482	176	235	0	0	0	7	5	9	386	203	347
Ga0373398_000001	Ga0373398_000001_900155_901204	Actinopolymorpha.bin90	900155	901204	+	1050	98.24	4.71	#N/A	D-3-phosphoglycerate dehydrogenase	0	0	558	0	0	0	0	0	0	1034	367	451	0	0	0	0	0	0	776	495	607
Ga0373398_000001	Ga0373398_000001_901201_902709	Actinopolymorpha.bin90	901201	902709	+	1509	98.24	4.71	#N/A	L-xylulokinase	0	0	904	0	0	0	0	0	0	1639	679	777	0	0	0	0	0	0	1366	988	1147
Ga0373398_000001	Ga0373398_000001_903083_903883	Actinopolymorpha.bin90	903083	903883	-	801	98.24	4.71	#N/A	ABC-type nitrate/sulfonate/bicarbonate transport system permease component	0	0	423	0	0	0	0	0	0	888	372	412	0	0	0	0	0	0	706	432	633
Ga0373398_000001	Ga0373398_000001_903880_904710	Actinopolymorpha.bin90	903880	904710	-	831	98.24	4.71	#N/A	ABC-type nitrate/sulfonate/bicarbonate transport system permease component	0	0	317	0	0	0	0	0	0	712	288	355	0	0	0	0	0	0	604	369	487
Ga0373398_000001	Ga0373398_000001_904724_905458	Actinopolymorpha.bin90	904724	905458	-	735	98.24	4.71	#N/A	NAD(P)-dependent dehydrogenase (short-subunit alcohol dehydrogenase family)	0	0	291	0	0	0	0	0	0	614	264	289	0	0	0	0	0	0	457	365	377
Ga0373398_000001	Ga0373398_000001_90531_91271	Actinopolymorpha.bin90	90531	91271	+	741	98.24	4.71	#N/A	SAM-dependent methyltransferase	0	50	504	0	0	0	32	105	19	894	370	419	0	0	0	13	8	13	721	476	610
Ga0373398_000001	Ga0373398_000001_905455_906321	Actinopolymorpha.bin90	905455	906321	-	867	98.24	4.71	#N/A	4-hydroxybutyrate dehydrogenase/sulfolactaldehyde 3-reductase	0	0	507	0	0	0	0	0	0	863	385	376	0	0	0	0	0	0	777	514	630
Ga0373398_000001	Ga0373398_000001_906395_907672	Actinopolymorpha.bin90	906395	907672	-	1278	98.24	4.71	#N/A	ABC-type nitrate/sulfonate/bicarbonate transport system substrate-binding protein	0	0	748	0	0	0	0	0	0	1261	504	637	0	0	0	0	0	0	1065	721	907
Ga0373398_000001	Ga0373398_000001_907703_908662	Actinopolymorpha.bin90	907703	908662	-	960	98.24	4.71	#N/A	NitT/TauT family transport system ATP-binding protein	0	0	528	0	0	0	0	0	0	1040	462	458	0	0	0	0	0	0	886	552	658
Ga0373398_000001	Ga0373398_000001_908699_909709	Actinopolymorpha.bin90	908699	909709	+	1011	98.24	4.71	#N/A	LacI family transcriptional regulator	0	0	583	0	0	0	0	0	0	1138	472	487	0	0	0	0	0	0	969	618	800
Ga0373398_000001	Ga0373398_000001_909785_911002	Actinopolymorpha.bin90	909785	911002	+	1218	98.24	4.71	#N/A	glucarate dehydratase	0	0	725	0	0	0	0	0	0	1472	607	628	0	0	0	0	0	0	1200	808	1030
Ga0373398_000001	Ga0373398_000001_913166_914098	Actinopolymorpha.bin90	913166	914098	-	933	98.24	4.71	#N/A	hypothetical protein	0	0	568	0	0	0	0	0	0	1032	389	511	0	0	0	0	0	0	830	560	672
Ga0373398_000001	Ga0373398_000001_91359_92525	Actinopolymorpha.bin90	91359	92525	-	1167	98.24	4.71	#N/A	subtilisin family serine protease	0	75	715	0	0	0	70	158	78	1353	532	689	0	0	0	27	5	31	1199	813	924
Ga0373398_000001	Ga0373398_000001_915278_917476	Actinopolymorpha.bin90	915278	917476	+	2199	98.24	4.71	GH151.hmm	hypothetical protein	0	0	1311	0	0	0	0	0	0	2520	1014	1088	0	0	0	0	0	0	2063	1355	1704
Ga0373398_000001	Ga0373398_000001_921233_921502	Actinopolymorpha.bin90	921233	921502	-	270	98.24	4.71	#N/A	hypothetical protein	0	0	134	0	0	0	0	0	0	286	126	126	0	0	0	0	0	0	247	114	213
Ga0373398_000001	Ga0373398_000001_922726_924078	Actinopolymorpha.bin90	922726	924078	-	1353	98.24	4.71	CE9.hmm	dihydroorotase (multifunctional complex type)	0	0	847	0	0	0	0	0	0	1558	640	634	0	0	0	0	0	0	1264	940	943
Ga0373398_000001	Ga0373398_000001_924090_925586	Actinopolymorpha.bin90	924090	925586	-	1497	98.24	4.71	#N/A	acyl-CoA reductase-like NAD-dependent aldehyde dehydrogenase	0	0	838	0	0	0	0	0	0	1360	608	611	0	0	0	0	0	0	1263	816	915
Ga0373398_000001	Ga0373398_000001_925579_926586	Actinopolymorpha.bin90	925579	926586	-	1008	98.24	4.71	#N/A	aminocarboxymuconate-semialdehyde decarboxylase	0	0	474	0	0	0	0	0	0	933	323	384	0	0	0	0	0	0	768	523	629
Ga0373398_000001	Ga0373398_000001_926583_927209	Actinopolymorpha.bin90	926583	927209	-	627	98.24	4.71	#N/A	nicotinamidase-related amidase	0	0	215	0	0	0	0	0	0	457	194	219	0	0	0	0	0	0	408	254	319
Ga0373398_000001	Ga0373398_000001_927206_928444	Actinopolymorpha.bin90	927206	928444	-	1239	98.24	4.71	CE7.hmm	dienelactone hydrolase	0	0	584	0	0	0	0	0	0	1103	441	509	0	0	0	0	0	0	942	581	801
Ga0373398_000001	Ga0373398_000001_9274_10425	Actinopolymorpha.bin90	9274	10425	-	1152	98.24	4.71	#N/A	glutamate N-acetyltransferase/amino-acid N-acetyltransferase	0	61	575	0	0	0	56	129	59	1118	417	443	0	0	0	26	5	6	884	588	782
Ga0373398_000001	Ga0373398_000001_928599_929882	Actinopolymorpha.bin90	928599	929882	-	1284	98.24	4.71	#N/A	MFS family permease	0	0	790	0	0	0	0	0	0	1460	628	694	0	0	0	0	0	0	1158	760	944
Ga0373398_000001	Ga0373398_000001_92965_94035	Actinopolymorpha.bin90	92965	94035	+	1071	98.24	4.71	GH109.hmm	predicted dehydrogenase	0	44	691	0	0	0	66	131	66	1320	436	524	0	0	0	40	13	18	937	644	763
Ga0373398_000001	Ga0373398_000001_930089_931105	Actinopolymorpha.bin90	930089	931105	+	1017	98.24	4.71	#N/A	L-asparaginase	0	0	530	0	0	0	0	0	0	1066	442	456	0	0	0	0	0	0	928	619	792
Ga0373398_000001	Ga0373398_000001_931193_931867	Actinopolymorpha.bin90	931193	931867	+	675	98.24	4.71	#N/A	DNA-binding GntR family transcriptional regulator	0	0	424	0	0	0	0	0	0	797	321	307	0	0	0	0	0	0	679	422	556
Ga0373398_000001	Ga0373398_000001_932413_933114	Actinopolymorpha.bin90	932413	933114	-	702	98.24	4.71	CE4.hmm	peptidoglycan/xylan/chitin deacetylase (PgdA/CDA1 family)	0	0	471	0	0	0	0	0	0	852	333	395	0	0	0	0	0	0	741	434	600
Ga0373398_000001	Ga0373398_000001_933259_934185	Actinopolymorpha.bin90	933259	934185	-	927	98.24	4.71	#N/A	AraC-like DNA-binding protein	0	0	588	0	0	0	0	0	0	1049	397	517	0	0	0	0	0	0	847	513	721
Ga0373398_000001	Ga0373398_000001_934206_935051	Actinopolymorpha.bin90	934206	935051	+	846	98.24	4.71	#N/A	ectoine hydroxylase-related dioxygenase (phytanoyl-CoA dioxygenase family)	0	0	532	0	0	0	0	0	0	880	398	417	0	0	0	0	0	0	783	506	674
Ga0373398_000001	Ga0373398_000001_935211_937037	Actinopolymorpha.bin90	935211	937037	-	1827	98.24	4.71	#N/A	peptide/nickel transport system substrate-binding protein	0	0	1029	0	0	0	0	0	0	1918	875	897	0	0	0	1	0	0	1690	1096	1379
Ga0373398_000001	Ga0373398_000001_937429_937836	Actinopolymorpha.bin90	937429	937836	+	408	98.24	4.71	#N/A	AraC-like DNA-binding protein	0	0	186	0	0	0	0	0	0	305	145	153	0	0	0	0	0	0	301	220	214
Ga0373398_000001	Ga0373398_000001_937874_939766	Actinopolymorpha.bin90	937874	939766	-	1893	98.24	4.71	#N/A	peptide/nickel transport system substrate-binding protein	0	0	977	0	0	0	0	0	0	1992	751	915	0	0	0	0	0	0	1640	1072	1314
Ga0373398_000001	Ga0373398_000001_940069_940938	Actinopolymorpha.bin90	940069	940938	-	870	98.24	4.71	#N/A	ectoine hydroxylase-related dioxygenase (phytanoyl-CoA dioxygenase family)	0	0	495	0	0	0	0	0	0	869	350	404	0	0	0	0	0	0	774	552	586
Ga0373398_000001	Ga0373398_000001_94041_95033	Actinopolymorpha.bin90	94041	95033	-	993	98.24	4.71	#N/A	thioredoxin reductase (NADPH)	0	46	558	0	0	0	46	141	46	1020	406	471	0	0	0	22	9	15	859	563	701
Ga0373398_000001	Ga0373398_000001_941011_941865	Actinopolymorpha.bin90	941011	941865	+	855	98.24	4.71	#N/A	AraC-like DNA-binding protein	0	0	554	0	0	0	0	0	0	1052	457	432	0	0	0	0	0	0	900	561	714
Ga0373398_000001	Ga0373398_000001_942200_942682	Actinopolymorpha.bin90	942200	942682	+	483	98.24	4.71	#N/A	RimJ/RimL family protein N-acetyltransferase	0	0	359	0	0	0	0	0	0	670	257	316	0	0	0	0	0	0	529	369	502
Ga0373398_000001	Ga0373398_000001_945451_945945	Actinopolymorpha.bin90	945451	945945	+	495	98.24	4.71	#N/A	hypothetical protein	0	3	312	0	0	0	0	4	5	621	247	282	0	0	0	0	0	1	503	336	359
Ga0373398_000001	Ga0373398_000001_946054_946965	Actinopolymorpha.bin90	946054	946965	-	912	98.24	4.71	#N/A	heat shock protein HtpX	0	39	506	0	0	0	39	94	41	914	354	427	0	0	0	18	3	8	743	504	651
Ga0373398_000001	Ga0373398_000001_946968_948965	Actinopolymorpha.bin90	946968	948965	-	1998	98.24	4.71	#N/A	2-polyprenyl-6-methoxyphenol hydroxylase-like FAD-dependent oxidoreductase	0	90	1041	0	0	0	107	244	93	2040	830	986	0	0	0	34	24	22	1601	953	1273
Ga0373398_000001	Ga0373398_000001_949006_949422	Actinopolymorpha.bin90	949006	949422	-	417	98.24	4.71	#N/A	NADH-quinone oxidoreductase subunit I	0	26	160	0	0	0	11	28	21	318	117	165	0	0	0	9	0	1	316	171	224
Ga0373398_000001	Ga0373398_000001_949415_950122	Actinopolymorpha.bin90	949415	950122	-	708	98.24	4.71	#N/A	NADH-quinone oxidoreductase subunit C	0	50	347	0	0	0	34	51	31	618	254	272	0	0	0	10	11	18	504	324	410
Ga0373398_000001	Ga0373398_000001_950119_950688	Actinopolymorpha.bin90	950119	950688	-	570	98.24	4.71	#N/A	NADH-quinone oxidoreductase subunit B	0	23	322	0	0	0	35	57	18	613	200	214	0	0	0	19	4	7	498	355	413
Ga0373398_000001	Ga0373398_000001_951139_953127	Actinopolymorpha.bin90	951139	953127	+	1989	98.24	4.71	#N/A	2-oxoglutarate ferredoxin oxidoreductase subunit alpha	0	131	1264	0	0	0	123	309	108	2251	1011	994	0	0	0	61	24	24	1720	1178	1532
Ga0373398_000001	Ga0373398_000001_95206_96600	Actinopolymorpha.bin90	95206	96600	-	1395	98.24	4.71	#N/A	EmrB/QacA subfamily drug resistance transporter	0	58	870	0	0	0	81	211	69	1633	656	734	0	0	0	37	19	17	1391	891	1053
Ga0373398_000001	Ga0373398_000001_953124_954212	Actinopolymorpha.bin90	953124	954212	+	1089	98.24	4.71	#N/A	2-oxoglutarate ferredoxin oxidoreductase subunit beta	0	50	637	0	0	0	80	124	54	1283	497	493	0	0	0	23	7	18	972	676	783
Ga0373398_000001	Ga0373398_000001_954637_955629	Actinopolymorpha.bin90	954637	955629	+	993	98.24	4.71	#N/A	chloramphenicol-sensitive protein RarD	0	41	521	0	0	0	45	82	36	982	389	395	0	0	0	16	1	19	812	529	698
Ga0373398_000001	Ga0373398_000001_955529_956470	Actinopolymorpha.bin90	955529	956470	-	942	98.24	4.71	#N/A	hypothetical protein	0	58	455	0	0	0	47	97	69	910	390	448	0	0	0	18	5	14	813	510	662
Ga0373398_000001	Ga0373398_000001_956638_957159	Actinopolymorpha.bin90	956638	957159	+	522	98.24	4.71	#N/A	MOSC domain-containing protein YiiM	0	39	333	0	0	0	40	82	16	603	282	282	0	0	0	20	6	7	542	406	483
Ga0373398_000001	Ga0373398_000001_957269_959044	Actinopolymorpha.bin90	957269	959044	+	1776	98.24	4.71	#N/A	outer membrane protein assembly factor BamB	0	84	1004	0	0	0	111	195	64	1918	824	867	0	0	0	22	20	27	1649	1077	1330
Ga0373398_000001	Ga0373398_000001_960055_962100	Actinopolymorpha.bin90	960055	962100	+	2046	98.24	4.71	#N/A	hypothetical protein	0	95	1406	0	0	0	111	314	114	2378	963	1097	0	0	0	67	20	34	2041	1219	1673
Ga0373398_000001	Ga0373398_000001_962430_962675	Actinopolymorpha.bin90	962430	962675	+	246	98.24	4.71	#N/A	AbrB family looped-hinge helix DNA binding protein	0	20	200	0	0	0	16	48	19	312	124	130	0	0	0	9	4	3	234	194	246
Ga0373398_000001	Ga0373398_000001_962788_963816	Actinopolymorpha.bin90	962788	963816	+	1029	98.24	4.71	#N/A	pimeloyl-ACP methyl ester carboxylesterase	0	74	539	0	0	0	45	163	56	1127	458	468	0	0	0	28	14	13	1004	655	782
Ga0373398_000001	Ga0373398_000001_964521_966647	Actinopolymorpha.bin90	964521	966647	+	2127	98.24	4.71	GT2_Glyco_tranf_2_3.hmm	peptidoglycan/xylan/chitin deacetylase (PgdA/CDA1 family)/GT2 family glycosyltransferase	0	140	1266	0	0	0	119	249	132	2209	1014	990	0	0	0	51	22	29	1932	1222	1482
Ga0373398_000001	Ga0373398_000001_966742_967737	Actinopolymorpha.bin90	966742	967737	-	996	98.24	4.71	#N/A	heptaprenyl diphosphate synthase	0	51	670	0	0	0	62	133	54	1168	496	480	0	0	0	12	14	29	915	596	716
Ga0373398_000001	Ga0373398_000001_967920_969482	Actinopolymorpha.bin90	967920	969482	-	1563	98.24	4.71	#N/A	NADH-quinone oxidoreductase subunit N	0	108	920	0	0	0	80	152	75	1629	700	795	0	0	0	37	21	23	1504	907	1175
Ga0373398_000001	Ga0373398_000001_96899_99955	Actinopolymorpha.bin90	96899	99955	-	3057	98.24	4.71	#N/A	excinuclease ABC subunit A	0	162	1877	0	0	0	148	404	154	3373	1329	1619	0	0	0	75	31	53	3116	2014	2339
Ga0373398_000001	Ga0373398_000001_969482_971071	Actinopolymorpha.bin90	969482	971071	-	1590	98.24	4.71	#N/A	NADH-quinone oxidoreductase subunit M	0	71	879	0	0	0	78	206	65	1537	690	687	0	0	0	44	23	28	1361	877	1048
Ga0373398_000001	Ga0373398_000001_971068_973044	Actinopolymorpha.bin90	971068	973044	-	1977	98.24	4.71	#N/A	NADH-quinone oxidoreductase subunit L	0	107	1029	0	0	0	88	248	95	2018	778	812	0	0	0	35	17	32	1674	950	1355
Ga0373398_000001	Ga0373398_000001_973056_973355	Actinopolymorpha.bin90	973056	973355	-	300	98.24	4.71	#N/A	NADH-quinone oxidoreductase subunit K	0	10	93	0	0	0	8	22	9	159	67	69	0	0	0	2	0	3	140	82	110
Ga0373398_000001	Ga0373398_000001_973352_974230	Actinopolymorpha.bin90	973352	974230	-	879	98.24	4.71	#N/A	NADH-quinone oxidoreductase subunit J	0	52	467	0	0	0	55	111	34	774	338	355	0	0	0	25	4	17	685	409	600
Ga0373398_000001	Ga0373398_000001_974227_974769	Actinopolymorpha.bin90	974227	974769	-	543	98.24	4.71	#N/A	NADH-quinone oxidoreductase subunit I	0	32	308	0	0	0	22	65	28	552	224	240	0	0	0	22	6	6	426	302	384
Ga0373398_000001	Ga0373398_000001_974919_976277	Actinopolymorpha.bin90	974919	976277	-	1359	98.24	4.71	#N/A	NADH-quinone oxidoreductase subunit H	0	71	758	0	0	0	88	140	59	1331	588	622	0	0	0	30	4	19	1240	789	1021
Ga0373398_000001	Ga0373398_000001_976274_978760	Actinopolymorpha.bin90	976274	978760	-	2487	98.24	4.71	#N/A	NADH-quinone oxidoreductase subunit G	0	135	1374	0	0	0	132	241	99	2618	992	1200	0	0	0	53	26	33	2022	1311	1650
Ga0373398_000001	Ga0373398_000001_978757_980079	Actinopolymorpha.bin90	978757	980079	-	1323	98.24	4.71	#N/A	NADH-quinone oxidoreductase subunit F	0	72	719	0	0	0	66	167	91	1362	496	661	0	0	0	32	16	10	1192	781	937
Ga0373398_000001	Ga0373398_000001_980076_980942	Actinopolymorpha.bin90	980076	980942	-	867	98.24	4.71	#N/A	NADH-quinone oxidoreductase subunit E	0	51	467	0	0	0	50	90	41	840	340	373	0	0	0	14	12	11	692	457	497
Ga0373398_000001	Ga0373398_000001_980963_982303	Actinopolymorpha.bin90	980963	982303	-	1341	98.24	4.71	#N/A	NADH-quinone oxidoreductase subunit D	0	74	634	0	0	0	70	108	59	1271	483	538	0	0	0	26	13	14	1097	731	821
Ga0373398_000001	Ga0373398_000001_982339_983088	Actinopolymorpha.bin90	982339	983088	-	750	98.24	4.71	#N/A	NADH-quinone oxidoreductase subunit C	0	26	341	0	0	1	25	50	41	609	224	276	0	0	0	14	2	5	457	274	434
Ga0373398_000001	Ga0373398_000001_983085_983654	Actinopolymorpha.bin90	983085	983654	-	570	98.24	4.71	#N/A	NADH-quinone oxidoreductase subunit B	0	48	307	0	0	0	33	61	34	465	214	225	0	0	0	6	11	8	391	241	315
Ga0373398_000001	Ga0373398_000001_983701_984147	Actinopolymorpha.bin90	983701	984147	-	447	98.24	4.71	#N/A	NADH-quinone oxidoreductase subunit A	0	34	302	0	0	0	20	53	27	524	196	231	0	0	0	7	7	6	410	254	314
Ga0373398_000001	Ga0373398_000001_984293_985642	Actinopolymorpha.bin90	984293	985642	-	1350	98.24	4.71	AA3_1.hmm	geranylgeranyl reductase family protein	0	109	924	0	0	0	83	199	99	1589	718	714	0	0	0	43	10	26	1309	914	1038
Ga0373398_000001	Ga0373398_000001_986197_986874	Actinopolymorpha.bin90	986197	986874	-	678	98.24	4.71	#N/A	demethylmenaquinone methyltransferase/2-methoxy-6-polyprenyl-1,4-benzoquinol methylase	0	55	505	0	0	0	43	115	78	934	405	432	0	0	0	11	9	5	860	539	657
Ga0373398_000001	Ga0373398_000001_987040_988332	Actinopolymorpha.bin90	987040	988332	+	1293	98.24	4.71	#N/A	menaquinone-specific isochorismate synthase	0	80	837	0	0	0	64	201	73	1463	693	665	0	0	0	39	10	34	1352	995	1047
Ga0373398_000001	Ga0373398_000001_988545_989132	Actinopolymorpha.bin90	988545	989132	-	588	98.24	4.71	#N/A	homoserine kinase type II	0	36	404	0	0	0	30	59	33	766	290	312	0	0	0	21	7	13	568	377	447
Ga0373398_000001	Ga0373398_000001_989449_990129	Actinopolymorpha.bin90	989449	990129	-	681	98.24	4.71	#N/A	hemolysin III	0	44	451	0	0	0	56	88	47	798	358	424	0	0	0	25	12	1	701	487	647
Ga0373398_000001	Ga0373398_000001_990231_991934	Actinopolymorpha.bin90	990231	991934	-	1704	98.24	4.71	#N/A	ATPase subunit of ABC transporter with duplicated ATPase domains	0	126	1197	0	0	0	92	249	75	1906	844	872	0	0	0	38	34	26	1729	1129	1301
Ga0373398_000001	Ga0373398_000001_992985_993308	Actinopolymorpha.bin90	992985	993308	+	324	98.24	4.71	#N/A	DNA-binding MarR family transcriptional regulator	0	4	99	0	0	0	4	14	5	179	91	84	0	0	0	5	0	0	143	100	123
Ga0373398_000001	Ga0373398_000001_993305_995386	Actinopolymorpha.bin90	993305	995386	-	2082	98.24	4.71	#N/A	DNA ligase (NAD+)	0	100	1276	0	0	0	143	287	131	2339	985	966	0	0	0	59	25	12	1996	1302	1591
Ga0373398_000001	Ga0373398_000001_995537_996568	Actinopolymorpha.bin90	995537	996568	-	1032	98.24	4.71	#N/A	hypothetical protein	0	61	713	0	0	0	72	130	59	1235	547	572	0	0	0	25	11	22	1106	625	865
Ga0373398_000001	Ga0373398_000001_996615_997712	Actinopolymorpha.bin90	996615	997712	-	1098	98.24	4.71	#N/A	tRNA-specific 2-thiouridylase	0	69	619	0	0	0	62	175	67	1052	455	512	0	0	0	36	14	21	978	625	786
Ga0373398_000001	Ga0373398_000001_997709_998896	Actinopolymorpha.bin90	997709	998896	-	1188	98.24	4.71	#N/A	cysteine desulfurase	0	82	774	0	0	0	62	150	77	1293	521	592	0	0	0	26	21	18	1105	790	909
Ga0373398_000001	Ga0373398_000001_999074_1000042	Actinopolymorpha.bin90	999074	1000042	-	969	98.24	4.71	#N/A	electron transfer flavoprotein alpha subunit	0	49	533	0	0	0	40	113	48	936	377	467	0	0	0	14	16	7	771	548	669
Ga0373398_000002	Ga0373398_000002_1000746_1001468	Solirubrobacterales.bin89	1000746	1001468	+	723	99.15	1.71	#N/A	two-component system nitrate/nitrite response regulator NarL	0	3	0	0	6	2	247	333	1549	162	32	38	0	0	0	420	224	748	0	17	9
Ga0373398_000002	Ga0373398_000002_1001699_1002337	Solirubrobacterales.bin89	1001699	1002337	+	639	99.15	1.71	#N/A	DNA-binding NarL/FixJ family response regulator	0	16	0	0	0	0	246	341	1348	162	35	43	0	1	0	398	177	502	0	27	7
Ga0373398_000002	Ga0373398_000002_1003916_1005517	Solirubrobacterales.bin89	1003916	1005517	+	1602	99.15	1.71	GT83.hmm	hypothetical protein	0	21	0	0	6	2	473	640	3083	323	93	75	0	6	0	845	411	1398	6	59	16
Ga0373398_000002	Ga0373398_000002_1005653_1007434	Solirubrobacterales.bin89	1005653	1007434	-	1782	99.15	1.71	#N/A	hypothetical protein	0	27	0	0	0	2	591	768	3389	358	119	97	0	3	0	998	576	1342	6	63	28
Ga0373398_000002	Ga0373398_000002_100729_101379	Solirubrobacterales.bin89	100729	101379	-	651	99.15	1.71	#N/A	phosphoribosylformylglycinamidine synthase	1	13	1	0	0	0	144	229	930	106	28	29	5	0	0	258	163	463	2	16	9
Ga0373398_000002	Ga0373398_000002_1007612_1009135	Solirubrobacterales.bin89	1007612	1009135	+	1524	99.15	1.71	#N/A	protoporphyrinogen oxidase	0	19	0	0	2	0	545	771	3146	353	101	77	0	6	0	895	406	1399	5	52	36
Ga0373398_000002	Ga0373398_000002_1010344_1011819	Solirubrobacterales.bin89	1010344	1011819	-	1476	99.15	1.71	#N/A	signal transduction histidine kinase	0	10	0	0	2	2	438	653	2907	373	78	96	2	4	0	774	396	1244	2	85	25
Ga0373398_000002	Ga0373398_000002_1011872_1012576	Solirubrobacterales.bin89	1011872	1012576	-	705	99.15	1.71	#N/A	DNA-binding response OmpR family regulator	0	2	0	0	0	0	206	286	1222	133	30	28	0	2	0	350	175	539	2	29	8
Ga0373398_000002	Ga0373398_000002_1012592_1013110	Solirubrobacterales.bin89	1012592	1013110	-	519	99.15	1.71	#N/A	uncharacterized membrane protein	0	5	0	0	0	0	133	152	760	76	40	35	0	0	0	185	126	267	1	10	7
Ga0373398_000002	Ga0373398_000002_1013107_1013973	Solirubrobacterales.bin89	1013107	1013973	-	867	99.15	1.71	#N/A	1-acyl-sn-glycerol-3-phosphate acyltransferase	0	17	1	0	0	0	222	299	1336	139	49	22	0	2	0	367	206	530	3	26	16
Ga0373398_000002	Ga0373398_000002_101376_101612	Solirubrobacterales.bin89	101376	101612	-	237	99.15	1.71	#N/A	phosphoribosylformylglycinamidine synthase	0	0	0	0	0	0	31	56	190	22	4	9	1	0	0	60	35	114	0	4	2
Ga0373398_000002	Ga0373398_000002_1013992_1015203	Solirubrobacterales.bin89	1013992	1015203	-	1212	99.15	1.71	CE1.hmm	pimeloyl-ACP methyl ester carboxylesterase/putative sterol carrier protein	0	7	3	0	0	0	330	463	2150	209	64	66	2	2	0	554	293	929	0	37	12
Ga0373398_000002	Ga0373398_000002_1015465_1016832	Solirubrobacterales.bin89	1015465	1016832	+	1368	99.15	1.71	#N/A	cysteinyl-tRNA synthetase	0	6	2	0	2	0	450	679	2778	282	114	79	0	2	0	760	404	1113	4	54	17
Ga0373398_000002	Ga0373398_000002_101640_102530	Solirubrobacterales.bin89	101640	102530	-	891	99.15	1.71	#N/A	phosphoribosylaminoimidazole-succinocarboxamide synthase	0	14	0	0	0	0	293	373	1546	224	39	29	0	4	0	495	234	732	0	31	14
Ga0373398_000002	Ga0373398_000002_1016822_1017580	Solirubrobacterales.bin89	1016822	1017580	+	759	99.15	1.71	#N/A	23S rRNA (guanosine2251-2'-O)-methyltransferase	0	6	0	0	0	0	281	321	1470	173	39	33	0	0	0	381	185	570	0	29	9
Ga0373398_000002	Ga0373398_000002_1017795_1018388	Solirubrobacterales.bin89	1017795	1018388	+	594	99.15	1.71	#N/A	RNA polymerase sporulation-specific sigma factor	0	5	0	0	0	0	196	234	1155	153	31	41	0	2	0	292	179	436	2	28	13
Ga0373398_000002	Ga0373398_000002_1018913_1020004	Solirubrobacterales.bin89	1018913	1020004	+	1092	99.15	1.71	AA1.hmm	FtsP/CotA-like multicopper oxidase with cupredoxin domain	0	10	0	0	0	3	296	359	1918	236	63	52	0	4	0	554	314	820	8	18	12
Ga0373398_000002	Ga0373398_000002_1020021_1021337	Solirubrobacterales.bin89	1020021	1021337	+	1317	99.15	1.71	PL9.hmm	hypothetical protein	0	23	0	0	4	2	391	480	2355	264	67	41	0	4	0	668	320	943	4	41	15
Ga0373398_000002	Ga0373398_000002_1021352_1021717	Solirubrobacterales.bin89	1021352	1021717	+	366	99.15	1.71	#N/A	plastocyanin	0	2	0	0	0	1	72	103	375	55	14	7	0	1	0	87	62	169	2	12	8
Ga0373398_000002	Ga0373398_000002_1021718_1022347	Solirubrobacterales.bin89	1021718	1022347	+	630	99.15	1.71	#N/A	DNA-3-methyladenine glycosylase I	0	10	0	0	0	2	180	358	1371	152	37	31	0	2	0	309	152	482	0	21	12
Ga0373398_000002	Ga0373398_000002_1022463_1023404	Solirubrobacterales.bin89	1022463	1023404	-	942	99.15	1.71	#N/A	very-short-patch-repair endonuclease	0	12	0	0	0	3	346	467	2120	257	39	62	2	8	2	620	303	861	0	37	22
Ga0373398_000002	Ga0373398_000002_1024618_1026300	Solirubrobacterales.bin89	1024618	1026300	+	1683	99.15	1.71	#N/A	1-acyl-sn-glycerol-3-phosphate acyltransferase	0	27	0	0	2	2	558	707	3160	371	108	97	2	2	0	763	391	1356	8	55	30
Ga0373398_000002	Ga0373398_000002_1026322_1026846	Solirubrobacterales.bin89	1026322	1026846	+	525	99.15	1.71	#N/A	RNA polymerase sigma-70 factor (ECF subfamily)	0	5	0	0	0	0	135	155	665	70	17	20	0	1	0	235	103	350	0	15	2
Ga0373398_000002	Ga0373398_000002_102637_103914	Solirubrobacterales.bin89	102637	103914	-	1278	99.15	1.71	#N/A	adenylosuccinate lyase	0	26	0	0	2	4	333	585	2451	288	77	53	0	6	1	698	353	1130	5	57	23
Ga0373398_000002	Ga0373398_000002_1027379_1028119	Solirubrobacterales.bin89	1027379	1028119	+	741	99.15	1.71	#N/A	membrane associated rhomboid family serine protease	0	5	2	0	0	0	212	260	1256	142	36	33	0	2	0	345	152	611	2	29	6
Ga0373398_000002	Ga0373398_000002_1028116_1029000	Solirubrobacterales.bin89	1028116	1029000	-	885	99.15	1.71	#N/A	iron complex transport system substrate-binding protein	0	18	0	0	0	1	228	284	1358	134	37	28	0	0	0	404	168	532	4	28	3
Ga0373398_000002	Ga0373398_000002_1029015_1029302	Solirubrobacterales.bin89	1029015	1029302	+	288	99.15	1.71	#N/A	4a-hydroxytetrahydrobiopterin dehydratase	0	6	0	0	0	0	73	103	508	63	13	7	0	0	0	161	76	168	0	17	2
Ga0373398_000002	Ga0373398_000002_1029415_1030734	Solirubrobacterales.bin89	1029415	1030734	+	1320	99.15	1.71	#N/A	CBS domain containing-hemolysin-like protein	0	13	0	0	0	3	386	598	2463	243	73	44	0	2	0	684	304	1007	4	44	17
Ga0373398_000002	Ga0373398_000002_1030725_1031519	Solirubrobacterales.bin89	1030725	1031519	-	795	99.15	1.71	#N/A	3-hydroxybutyryl-CoA dehydrogenase	0	20	2	1	1	3	253	357	1349	209	61	53	0	0	0	407	246	647	0	28	14
Ga0373398_000002	Ga0373398_000002_1033172_1033420	Solirubrobacterales.bin89	1033172	1033420	-	249	99.15	1.71	#N/A	exodeoxyribonuclease VII small subunit	0	0	0	0	0	0	30	32	173	15	9	5	0	0	0	45	22	58	0	11	3
Ga0373398_000002	Ga0373398_000002_1033417_1034808	Solirubrobacterales.bin89	1033417	1034808	-	1392	99.15	1.71	#N/A	exodeoxyribonuclease VII large subunit	0	13	0	0	0	0	348	574	2315	290	96	41	0	0	0	602	300	1032	2	61	27
Ga0373398_000002	Ga0373398_000002_1034826_1035794	Solirubrobacterales.bin89	1034826	1035794	-	969	99.15	1.71	#N/A	predicted transcriptional regulator of viral defense system	0	7	0	0	0	3	259	416	1740	227	44	51	0	0	0	481	222	754	1	41	14
Ga0373398_000002	Ga0373398_000002_1035962_1036738	Solirubrobacterales.bin89	1035962	1036738	-	777	99.15	1.71	#N/A	SAM-dependent methyltransferase	0	4	6	0	0	0	212	336	1514	184	50	46	1	2	0	379	212	650	3	38	21
Ga0373398_000002	Ga0373398_000002_1037084_1038271	Solirubrobacterales.bin89	1037084	1038271	-	1188	99.15	1.71	#N/A	hypothetical protein	0	7	0	0	0	4	386	485	2345	283	85	70	2	0	0	657	337	1065	0	52	32
Ga0373398_000002	Ga0373398_000002_1038435_1039181	Solirubrobacterales.bin89	1038435	1039181	+	747	99.15	1.71	#N/A	phage shock protein A	0	4	0	0	4	4	225	287	1403	175	41	32	0	3	0	368	203	536	4	26	16
Ga0373398_000002	Ga0373398_000002_1040111_1040977	Solirubrobacterales.bin89	1040111	1040977	-	867	99.15	1.71	#N/A	heat shock protein HtpX	0	7	1	0	4	4	287	347	1579	200	49	40	0	5	0	481	233	701	3	32	21
Ga0373398_000002	Ga0373398_000002_104038_104505	Solirubrobacterales.bin89	104038	104505	-	468	99.15	1.71	#N/A	phosphoribosylaminoimidazole carboxylase PurE protein	0	8	0	0	0	0	141	177	856	133	23	24	0	0	0	215	107	361	3	23	11
Ga0373398_000002	Ga0373398_000002_1041176_1042372	Solirubrobacterales.bin89	1041176	1042372	+	1197	99.15	1.71	#N/A	murein DD-endopeptidase MepM/ murein hydrolase activator NlpD	0	11	0	0	0	3	509	534	2568	291	91	55	0	0	0	691	314	1297	5	54	11
Ga0373398_000002	Ga0373398_000002_1042481_1043194	Solirubrobacterales.bin89	1042481	1043194	-	714	99.15	1.71	CE7.hmm	pimeloyl-ACP methyl ester carboxylesterase	0	8	0	0	4	0	236	216	1273	142	43	34	0	0	0	325	172	491	2	27	5
Ga0373398_000002	Ga0373398_000002_1043206_1044540	Solirubrobacterales.bin89	1043206	1044540	+	1335	99.15	1.71	#N/A	diaminopimelate decarboxylase	0	11	4	0	0	0	441	517	2296	269	44	65	0	2	0	702	355	1059	4	51	24
Ga0373398_000002	Ga0373398_000002_1044537_1045772	Solirubrobacterales.bin89	1044537	1045772	+	1236	99.15	1.71	#N/A	homoserine dehydrogenase	0	14	0	0	0	6	337	442	2115	181	43	66	0	0	2	596	291	899	5	46	13
Ga0373398_000002	Ga0373398_000002_104502_105767	Solirubrobacterales.bin89	104502	105767	-	1266	99.15	1.71	#N/A	phosphoribosylamine--glycine ligase	0	20	0	0	6	5	406	523	2194	250	81	54	0	0	0	689	354	1013	3	57	33
Ga0373398_000002	Ga0373398_000002_1045785_1046810	Solirubrobacterales.bin89	1045785	1046810	+	1026	99.15	1.71	#N/A	threonine synthase	0	19	0	0	0	0	281	352	1735	208	62	62	0	4	0	486	220	751	1	43	19
Ga0373398_000002	Ga0373398_000002_1046816_1047667	Solirubrobacterales.bin89	1046816	1047667	+	852	99.15	1.71	#N/A	homoserine kinase	0	6	0	2	0	0	266	278	1391	162	29	25	2	0	0	294	194	586	4	23	10
Ga0373398_000002	Ga0373398_000002_1047682_1048431	Solirubrobacterales.bin89	1047682	1048431	-	750	99.15	1.71	#N/A	hypothetical protein	0	9	0	0	2	2	173	221	1193	117	30	37	0	0	0	278	172	491	0	17	15
Ga0373398_000002	Ga0373398_000002_10484_10735	Solirubrobacterales.bin89	10484	10735	+	252	99.15	1.71	#N/A	acyl carrier protein	0	4	0	0	0	0	46	64	279	22	8	5	0	2	0	66	46	118	0	7	2
Ga0373398_000002	Ga0373398_000002_1048428_1049237	Solirubrobacterales.bin89	1048428	1049237	-	810	99.15	1.71	#N/A	chromosome partitioning protein	0	7	0	0	4	0	193	359	1289	139	39	56	0	2	0	390	185	628	0	24	11
Ga0373398_000002	Ga0373398_000002_1049282_1049791	Solirubrobacterales.bin89	1049282	1049791	-	510	99.15	1.71	#N/A	pSer/pThr/pTyr-binding forkhead associated (FHA) protein	0	6	1	0	0	4	151	190	1061	100	41	27	0	1	0	257	154	455	5	23	6
Ga0373398_000002	Ga0373398_000002_1050352_1050894	Solirubrobacterales.bin89	1050352	1050894	+	543	99.15	1.71	#N/A	uncharacterized protein YndB with AHSA1/START domain	0	2	0	0	0	2	138	204	890	130	47	23	0	3	0	291	130	364	2	18	13
Ga0373398_000002	Ga0373398_000002_1051917_1053581	Solirubrobacterales.bin89	1051917	1053581	-	1665	99.15	1.71	#N/A	cell division protein FtsI/penicillin-binding protein 2	0	17	2	0	2	4	506	748	3229	405	104	62	0	4	0	896	489	1483	4	61	25
Ga0373398_000002	Ga0373398_000002_1053714_1054880	Solirubrobacterales.bin89	1053714	1054880	+	1167	99.15	1.71	#N/A	S1-C subfamily serine protease	0	19	2	0	2	2	343	482	2411	264	91	50	0	5	0	553	335	985	2	58	20
Ga0373398_000002	Ga0373398_000002_1054944_1057190	Solirubrobacterales.bin89	1054944	1057190	+	2247	99.15	1.71	#N/A	DNA topoisomerase-3	0	38	0	0	0	2	672	1058	4393	439	136	102	0	0	0	1195	541	1794	1	82	35
Ga0373398_000002	Ga0373398_000002_1057258_1060245	Solirubrobacterales.bin89	1057258	1060245	+	2988	99.15	1.71	#N/A	ATP-dependent helicase/DNAse subunit B	0	40	2	0	2	11	901	1094	5487	629	176	147	4	5	2	1411	816	2229	5	73	45
Ga0373398_000002	Ga0373398_000002_105811_106092	Solirubrobacterales.bin89	105811	106092	-	282	99.15	1.71	#N/A	uncharacterized protein with GYD domain	0	5	0	0	0	1	87	76	386	41	15	13	1	0	0	107	51	169	0	11	6
Ga0373398_000002	Ga0373398_000002_1060188_1063871	Solirubrobacterales.bin89	1060188	1063871	+	3684	99.15	1.71	#N/A	ATP-dependent exoDNAse (exonuclease V) beta subunit	0	40	2	0	4	2	1207	1479	7132	816	210	194	2	11	0	1958	934	2974	2	132	24
Ga0373398_000002	Ga0373398_000002_1063999_1064670	Solirubrobacterales.bin89	1063999	1064670	+	672	99.15	1.71	#N/A	HAD superfamily hydrolase (TIGR01509 family)	0	0	0	0	0	0	245	304	1328	158	60	29	0	1	2	316	182	618	4	20	13
Ga0373398_000002	Ga0373398_000002_1064745_1064942	Solirubrobacterales.bin89	1064745	1064942	+	198	99.15	1.71	#N/A	uncharacterized protein YjbJ (UPF0337 family)	0	1	0	0	0	0	34	48	217	21	9	5	0	0	0	58	28	90	0	5	1
Ga0373398_000002	Ga0373398_000002_1065195_1065707	Solirubrobacterales.bin89	1065195	1065707	-	513	99.15	1.71	#N/A	bacterioferritin	0	3	0	0	0	2	118	202	707	90	31	21	0	0	0	194	105	337	2	20	9
Ga0373398_000002	Ga0373398_000002_1065768_1066379	Solirubrobacterales.bin89	1065768	1066379	+	612	99.15	1.71	#N/A	protease I	0	5	2	0	0	0	167	189	989	102	34	34	0	0	0	283	121	499	2	17	12
Ga0373398_000002	Ga0373398_000002_1066431_1067114	Solirubrobacterales.bin89	1066431	1067114	+	684	99.15	1.71	#N/A	RimJ/RimL family protein N-acetyltransferase	0	15	0	0	0	2	266	328	1480	193	45	47	0	3	0	371	183	623	8	40	5
Ga0373398_000002	Ga0373398_000002_1067184_1068068	Solirubrobacterales.bin89	1067184	1068068	+	885	99.15	1.71	#N/A	DNA end-binding protein Ku	0	6	1	0	0	0	321	403	1758	199	56	49	0	7	0	506	274	805	0	37	13
Ga0373398_000002	Ga0373398_000002_1068102_1069178	Solirubrobacterales.bin89	1068102	1069178	+	1077	99.15	1.71	#N/A	DNA topoisomerase IB	0	13	1	0	0	2	305	429	2119	232	71	55	4	1	0	576	324	910	4	62	23
Ga0373398_000002	Ga0373398_000002_106896_109439	Solirubrobacterales.bin89	106896	109439	-	2544	99.15	1.71	#N/A	ATP-dependent Clp protease ATP-binding subunit ClpB	0	44	0	0	0	9	911	1034	5159	655	176	131	4	5	0	1464	731	2075	13	106	33
Ga0373398_000002	Ga0373398_000002_1069312_1069689	Solirubrobacterales.bin89	1069312	1069689	-	378	99.15	1.71	#N/A	anti-sigma B factor antagonist	0	2	0	0	0	0	98	175	731	83	24	28	0	1	0	213	88	301	0	17	11
Ga0373398_000002	Ga0373398_000002_1070145_1070588	Solirubrobacterales.bin89	1070145	1070588	-	444	99.15	1.71	#N/A	anti-sigma regulatory factor (Ser/Thr protein kinase)	0	5	2	0	0	0	125	167	740	99	30	22	0	0	0	187	125	348	1	8	10
Ga0373398_000002	Ga0373398_000002_1071038_1075600	Solirubrobacterales.bin89	1071038	1075600	+	4563	99.15	1.71	#N/A	glutamate synthase (NADPH/NADH) large chain/glutamate synthase (ferredoxin)	0	39	0	3	4	5	1418	1710	8737	1053	260	263	0	15	0	2518	1247	3822	19	190	63
Ga0373398_000002	Ga0373398_000002_10732_11913	Solirubrobacterales.bin89	10732	11913	+	1182	99.15	1.71	#N/A	3-oxoacyl-[acyl-carrier-protein] synthase II	0	12	2	0	1	0	427	487	1965	208	48	49	0	2	0	519	319	826	8	40	15
Ga0373398_000002	Ga0373398_000002_1075602_1077152	Solirubrobacterales.bin89	1075602	1077152	+	1551	99.15	1.71	AA3_1.hmm	glutamate synthase (NADPH/NADH) small chain	2	15	0	0	0	2	464	556	2821	368	121	80	2	4	0	791	386	1253	4	60	21
Ga0373398_000002	Ga0373398_000002_1077355_1077960	Solirubrobacterales.bin89	1077355	1077960	+	606	99.15	1.71	#N/A	AcrR family transcriptional regulator	0	5	0	0	0	0	206	250	1267	147	30	26	2	4	0	373	188	555	0	19	20
Ga0373398_000002	Ga0373398_000002_1080491_1081792	Solirubrobacterales.bin89	1080491	1081792	+	1302	99.15	1.71	#N/A	RNA polymerase sigma factor (sigma-70 family)	0	17	0	0	0	2	480	603	2461	323	71	57	0	6	0	737	365	1107	11	46	34
Ga0373398_000002	Ga0373398_000002_1083874_1085199	Solirubrobacterales.bin89	1083874	1085199	+	1326	99.15	1.71	#N/A	hypothetical protein	0	22	0	0	0	0	314	488	2251	231	74	59	0	2	0	676	307	1009	6	34	19
Ga0373398_000002	Ga0373398_000002_1088769_1089224	Solirubrobacterales.bin89	1088769	1089224	-	456	99.15	1.71	#N/A	UPF0716 protein FxsA	0	13	0	0	4	3	124	166	737	84	26	10	0	2	0	194	104	362	2	15	2
Ga0373398_000002	Ga0373398_000002_1089312_1089608	Solirubrobacterales.bin89	1089312	1089608	+	297	99.15	1.71	#N/A	metal-sulfur cluster biosynthetic enzyme	0	10	0	0	0	1	120	174	717	108	26	17	0	1	0	219	114	297	2	12	12
Ga0373398_000002	Ga0373398_000002_1089766_1091145	Solirubrobacterales.bin89	1089766	1091145	-	1380	99.15	1.71	#N/A	WS/DGAT/MGAT family acyltransferase	0	14	2	0	1	6	561	621	2894	285	90	99	2	2	0	851	433	1183	0	53	14
Ga0373398_000002	Ga0373398_000002_1091289_1092206	Solirubrobacterales.bin89	1091289	1092206	-	918	99.15	1.71	#N/A	nucleoside-diphosphate-sugar epimerase	0	12	0	0	2	0	280	305	1591	174	42	55	0	2	0	494	243	590	2	30	16
Ga0373398_000002	Ga0373398_000002_1092203_1092334	Solirubrobacterales.bin89	1092203	1092334	-	132	99.15	1.71	#N/A	uncharacterized protein YbjT (DUF2867 family)	0	0	0	0	0	0	29	49	178	21	11	6	0	0	0	65	19	74	0	4	0
Ga0373398_000002	Ga0373398_000002_1092453_1093367	Solirubrobacterales.bin89	1092453	1093367	+	915	99.15	1.71	#N/A	hypothetical protein	0	8	0	0	0	0	364	448	2035	257	63	62	4	2	0	610	297	964	1	53	21
Ga0373398_000002	Ga0373398_000002_1093_1554	Solirubrobacterales.bin89	1093	1554	+	462	99.15	1.71	#N/A	Rrf2 family protein	0	1	2	0	0	0	104	153	593	64	19	24	0	0	0	164	86	196	3	12	5
Ga0373398_000002	Ga0373398_000002_1093455_1094417	Solirubrobacterales.bin89	1093455	1094417	+	963	99.15	1.71	#N/A	4-hydroxy-3-methylbut-2-enyl diphosphate reductase	0	5	1	0	0	0	372	427	1895	229	53	58	1	0	0	525	260	792	5	39	15
Ga0373398_000002	Ga0373398_000002_1094494_1095573	Solirubrobacterales.bin89	1094494	1095573	+	1080	99.15	1.71	#N/A	hypothetical protein	0	6	0	0	2	0	316	380	1861	190	56	62	0	2	0	455	267	853	6	42	26
Ga0373398_000002	Ga0373398_000002_1101687_1102262	Solirubrobacterales.bin89	1101687	1102262	-	576	99.15	1.71	#N/A	protein SCO1/2	0	9	0	0	0	0	157	162	855	115	21	19	1	1	0	218	124	387	4	15	7
Ga0373398_000002	Ga0373398_000002_110280_110783	Solirubrobacterales.bin89	110280	110783	-	504	99.15	1.71	#N/A	MerR family transcriptional regulator/heat shock protein HspR	0	2	1	0	0	2	150	176	872	104	37	18	0	0	0	211	98	331	0	14	9
Ga0373398_000002	Ga0373398_000002_1103400_1104032	Solirubrobacterales.bin89	1103400	1104032	-	633	99.15	1.71	#N/A	DNA-binding NarL/FixJ family response regulator	0	3	0	0	0	0	150	242	948	133	29	24	2	0	0	231	123	426	0	27	4
Ga0373398_000002	Ga0373398_000002_1104032_1105033	Solirubrobacterales.bin89	1104032	1105033	-	1002	99.15	1.71	#N/A	two-component system sensor histidine kinase UhpB	0	25	0	0	0	0	274	406	2002	227	68	55	0	2	4	483	217	783	1	34	13
Ga0373398_000002	Ga0373398_000002_1105280_1106464	Solirubrobacterales.bin89	1105280	1106464	+	1185	99.15	1.71	#N/A	molybdopterin/thiamine biosynthesis adenylyltransferase/rhodanese-related sulfurtransferase	0	14	2	0	0	4	330	491	2002	220	39	43	0	4	0	567	311	840	6	37	19
Ga0373398_000002	Ga0373398_000002_1106478_1106756	Solirubrobacterales.bin89	1106478	1106756	+	279	99.15	1.71	#N/A	MoaD family protein	0	3	0	0	0	0	45	76	243	33	13	4	0	1	0	92	33	104	1	5	3
Ga0373398_000002	Ga0373398_000002_1106767_1107144	Solirubrobacterales.bin89	1106767	1107144	+	378	99.15	1.71	#N/A	anti-sigma B factor antagonist	0	10	1	0	0	0	94	140	548	66	20	16	0	0	0	132	87	266	0	17	3
Ga0373398_000002	Ga0373398_000002_1107214_1108188	Solirubrobacterales.bin89	1107214	1108188	+	975	99.15	1.71	#N/A	cysteine synthase B	0	16	1	0	0	0	294	384	1809	219	54	74	2	2	1	441	234	786	4	32	10
Ga0373398_000002	Ga0373398_000002_110780_111862	Solirubrobacterales.bin89	110780	111862	-	1083	99.15	1.71	#N/A	molecular chaperone DnaJ	0	7	0	0	0	0	301	378	1655	184	75	56	4	0	0	484	216	658	2	28	5
Ga0373398_000002	Ga0373398_000002_1108251_1108433	Solirubrobacterales.bin89	1108251	1108433	+	183	99.15	1.71	#N/A	sec-independent protein translocase protein TatA	0	2	0	0	0	0	44	47	284	37	12	17	0	0	1	80	53	128	0	3	6
Ga0373398_000002	Ga0373398_000002_1108499_1108888	Solirubrobacterales.bin89	1108499	1108888	+	390	99.15	1.71	#N/A	proteasome lid subunit RPN8/RPN11	0	4	0	0	0	0	73	131	558	52	11	10	0	1	0	130	85	254	4	15	6
Ga0373398_000002	Ga0373398_000002_1108881_1109297	Solirubrobacterales.bin89	1108881	1109297	+	417	99.15	1.71	#N/A	hypothetical protein	0	5	0	2	0	2	116	141	577	69	21	22	0	1	0	188	106	282	0	11	9
Ga0373398_000002	Ga0373398_000002_1109403_1110359	Solirubrobacterales.bin89	1109403	1110359	-	957	99.15	1.71	#N/A	hypothetical protein	0	15	2	2	0	0	264	344	1770	187	61	66	0	5	0	452	251	749	1	37	19
Ga0373398_000002	Ga0373398_000002_1110377_1111006	Solirubrobacterales.bin89	1110377	1111006	-	630	99.15	1.71	#N/A	hypothetical protein	0	5	0	0	2	2	170	237	1116	109	34	35	0	2	0	308	160	489	2	26	7
Ga0373398_000002	Ga0373398_000002_1111247_1112737	Solirubrobacterales.bin89	1111247	1112737	-	1491	99.15	1.71	#N/A	N-methylhydantoinase B	0	14	2	0	1	2	465	608	2819	328	103	52	2	0	0	775	397	1236	7	54	23
Ga0373398_000002	Ga0373398_000002_1112734_1114599	Solirubrobacterales.bin89	1112734	1114599	-	1866	99.15	1.71	#N/A	N-methylhydantoinase A/oxoprolinase/acetone carboxylase beta subunit	0	24	2	0	0	4	524	763	3456	410	123	94	2	4	2	822	545	1444	14	81	20
Ga0373398_000002	Ga0373398_000002_1115307_1116764	Solirubrobacterales.bin89	1115307	1116764	-	1458	99.15	1.71	#N/A	L-aspartate oxidase	0	8	0	0	0	4	395	518	2434	284	83	60	2	7	0	699	385	1136	3	72	12
Ga0373398_000002	Ga0373398_000002_1116745_1117788	Solirubrobacterales.bin89	1116745	1117788	+	1044	99.15	1.71	#N/A	acetoin utilization deacetylase AcuC-like enzyme	0	12	2	4	0	2	278	339	1544	200	48	44	0	0	0	437	205	699	2	22	13
Ga0373398_000002	Ga0373398_000002_1118221_1118970	Solirubrobacterales.bin89	1118221	1118970	-	750	99.15	1.71	#N/A	rubrerythrin	0	7	0	0	0	0	228	285	1546	189	44	37	0	2	0	427	236	681	0	45	9
Ga0373398_000002	Ga0373398_000002_111859_112518	Solirubrobacterales.bin89	111859	112518	-	660	99.15	1.71	#N/A	molecular chaperone GrpE	0	5	0	0	0	0	143	176	764	93	30	12	0	1	0	220	100	396	0	7	7
Ga0373398_000002	Ga0373398_000002_1119500_1120378	Solirubrobacterales.bin89	1119500	1120378	+	879	99.15	1.71	#N/A	glutamate racemase	0	11	0	0	0	1	294	315	1688	172	58	40	0	3	0	469	227	701	3	35	17
Ga0373398_000002	Ga0373398_000002_1120363_1121112	Solirubrobacterales.bin89	1120363	1121112	+	750	99.15	1.71	#N/A	ribonuclease PH	0	7	0	0	0	2	217	272	1158	174	41	38	0	0	0	388	185	528	0	25	8
Ga0373398_000002	Ga0373398_000002_1121119_1121697	Solirubrobacterales.bin89	1121119	1121697	+	579	99.15	1.71	#N/A	XTP/dITP diphosphohydrolase	0	4	0	0	2	1	137	137	772	105	29	23	0	1	0	220	119	344	0	13	14
Ga0373398_000002	Ga0373398_000002_1121694_1123103	Solirubrobacterales.bin89	1121694	1123103	+	1410	99.15	1.71	#N/A	cation diffusion facilitator family transporter	0	5	3	0	0	4	384	522	2446	279	58	49	8	0	0	636	314	1006	6	48	19
Ga0373398_000002	Ga0373398_000002_1123487_1123762	Solirubrobacterales.bin89	1123487	1123762	+	276	99.15	1.71	#N/A	DNA-binding protein HU-beta	0	4	0	0	2	0	103	152	614	78	17	11	1	0	0	200	87	281	0	23	10
Ga0373398_000002	Ga0373398_000002_1123828_1124721	Solirubrobacterales.bin89	1123828	1124721	+	894	99.15	1.71	#N/A	orotidine-5'-phosphate decarboxylase	2	8	4	0	1	0	309	341	1555	147	43	45	0	0	0	462	226	694	0	31	8
Ga0373398_000002	Ga0373398_000002_1124772_1125095	Solirubrobacterales.bin89	1124772	1125095	+	324	99.15	1.71	CBM50.hmm	LysM repeat protein	0	5	0	0	0	0	69	86	411	44	7	10	0	0	0	95	56	155	1	10	2
Ga0373398_000002	Ga0373398_000002_1125092_1126369	Solirubrobacterales.bin89	1125092	1126369	+	1278	99.15	1.71	#N/A	D-alanyl-D-alanine carboxypeptidase (penicillin-binding protein 5/6)	0	19	3	0	0	5	333	448	1975	234	77	63	0	4	0	531	309	932	0	41	16
Ga0373398_000002	Ga0373398_000002_112520_114427	Solirubrobacterales.bin89	112520	114427	-	1908	99.15	1.71	#N/A	molecular chaperone DnaK	0	16	0	0	1	4	552	708	3313	413	94	100	2	5	0	1009	487	1384	4	69	40
Ga0373398_000002	Ga0373398_000002_1126366_1127325	Solirubrobacterales.bin89	1126366	1127325	+	960	99.15	1.71	#N/A	1-phosphofructokinase/tagatose 6-phosphate kinase	0	9	0	0	0	0	297	384	1641	202	41	57	0	0	0	513	275	775	6	27	19
Ga0373398_000002	Ga0373398_000002_1127483_1128718	Solirubrobacterales.bin89	1127483	1128718	+	1236	99.15	1.71	#N/A	IMP dehydrogenase	0	14	0	0	2	4	441	558	2473	340	121	72	0	0	0	699	368	1076	4	48	20
Ga0373398_000002	Ga0373398_000002_1128821_1130437	Solirubrobacterales.bin89	1128821	1130437	+	1617	99.15	1.71	#N/A	GMP synthase (glutamine-hydrolysing)	0	20	0	0	0	4	487	658	3062	369	89	78	2	5	0	875	404	1294	4	86	24
Ga0373398_000002	Ga0373398_000002_1130466_1130828	Solirubrobacterales.bin89	1130466	1130828	+	363	99.15	1.71	#N/A	VanZ family protein	0	6	0	0	3	4	120	142	719	95	19	32	0	1	0	180	84	286	0	9	10
Ga0373398_000002	Ga0373398_000002_1131035_1132756	Solirubrobacterales.bin89	1131035	1132756	-	1722	99.15	1.71	#N/A	type IV pilus assembly protein PilB	0	27	2	4	3	4	605	775	3463	427	116	84	2	1	0	1016	484	1601	11	85	39
Ga0373398_000002	Ga0373398_000002_1132992_1134164	Solirubrobacterales.bin89	1132992	1134164	-	1173	99.15	1.71	#N/A	murein DD-endopeptidase MepM/ murein hydrolase activator NlpD	0	11	0	0	0	4	373	520	2374	306	94	73	6	4	2	706	378	969	2	48	24
Ga0373398_000002	Ga0373398_000002_1134537_1134971	Solirubrobacterales.bin89	1134537	1134971	+	435	99.15	1.71	#N/A	large subunit ribosomal protein L13	0	3	0	1	0	1	121	162	784	123	31	34	0	1	0	222	140	345	2	17	13
Ga0373398_000002	Ga0373398_000002_1134974_1135723	Solirubrobacterales.bin89	1134974	1135723	+	750	99.15	1.71	#N/A	small subunit ribosomal protein S9	0	9	0	0	0	3	181	271	1043	116	40	38	1	0	0	300	154	530	0	38	7
Ga0373398_000002	Ga0373398_000002_1135733_1137061	Solirubrobacterales.bin89	1135733	1137061	+	1329	99.15	1.71	#N/A	phosphoglucosamine mutase	0	15	0	0	0	2	410	549	2528	337	86	51	2	6	0	670	404	1110	0	52	29
Ga0373398_000002	Ga0373398_000002_1137150_1139018	Solirubrobacterales.bin89	1137150	1139018	+	1869	99.15	1.71	#N/A	glucosamine--fructose-6-phosphate aminotransferase (isomerizing)	0	32	0	0	0	4	599	709	3421	389	100	135	0	0	1	917	465	1449	4	72	21
Ga0373398_000002	Ga0373398_000002_1139020_1139367	Solirubrobacterales.bin89	1139020	1139367	+	348	99.15	1.71	#N/A	holo-[acyl-carrier protein] synthase	0	0	0	0	0	0	89	96	460	66	22	17	1	0	0	124	63	171	3	10	1
Ga0373398_000002	Ga0373398_000002_1139456_1140985	Solirubrobacterales.bin89	1139456	1140985	+	1530	99.15	1.71	#N/A	NAD(P)H-hydrate epimerase	0	25	2	0	0	0	494	648	2633	315	71	82	2	2	0	727	376	1089	2	42	21
Ga0373398_000002	Ga0373398_000002_1140997_1141464	Solirubrobacterales.bin89	1140997	1141464	+	468	99.15	1.71	#N/A	CBS domain-containing protein	0	6	0	0	0	0	99	117	576	60	29	22	0	0	0	196	68	279	0	12	1
Ga0373398_000002	Ga0373398_000002_1141472_1142599	Solirubrobacterales.bin89	1141472	1142599	+	1128	99.15	1.71	#N/A	alanine racemase	0	9	0	0	0	2	288	391	1905	196	61	34	0	0	0	534	238	819	0	29	10
Ga0373398_000002	Ga0373398_000002_1142596_1144020	Solirubrobacterales.bin89	1142596	1144020	+	1425	99.15	1.71	#N/A	putative nucleotidyltransferase with HDIG domain	0	15	0	0	0	0	348	567	2374	260	92	35	0	8	2	605	342	1101	2	40	21
Ga0373398_000002	Ga0373398_000002_1144030_1144455	Solirubrobacterales.bin89	1144030	1144455	+	426	99.15	1.71	#N/A	histidine triad (HIT) family protein	0	1	0	0	0	0	92	116	493	58	11	21	0	0	0	138	76	217	1	8	2
Ga0373398_000002	Ga0373398_000002_1144452_1145228	Solirubrobacterales.bin89	1144452	1145228	+	777	99.15	1.71	#N/A	enoyl-CoA hydratase/carnithine racemase	0	5	0	0	0	2	254	289	1298	184	41	52	0	4	0	377	183	552	4	24	16
Ga0373398_000002	Ga0373398_000002_114578_115516	Solirubrobacterales.bin89	114578	115516	-	939	99.15	1.71	#N/A	diguanylate cyclase (GGDEF)-like protein	0	15	0	0	0	8	322	401	1851	231	41	48	2	3	0	518	220	772	0	28	4
Ga0373398_000002	Ga0373398_000002_1146370_1147233	Solirubrobacterales.bin89	1146370	1147233	-	864	99.15	1.71	#N/A	hypothetical protein	0	8	0	0	0	0	288	394	1914	230	55	64	0	2	0	561	277	847	0	47	20
Ga0373398_000002	Ga0373398_000002_1148681_1150180	Solirubrobacterales.bin89	1148681	1150180	+	1500	99.15	1.71	GT4.hmm	glycosyltransferase involved in cell wall biosynthesis	0	23	0	2	0	2	403	674	2997	365	99	52	0	2	2	729	360	1240	6	75	10
Ga0373398_000002	Ga0373398_000002_1150632_1151135	Solirubrobacterales.bin89	1150632	1151135	+	504	99.15	1.71	#N/A	CBS domain-containing protein	0	0	0	0	0	3	142	219	1090	140	22	22	0	3	0	333	165	459	1	16	6
Ga0373398_000002	Ga0373398_000002_1151212_1151457	Solirubrobacterales.bin89	1151212	1151457	-	246	99.15	1.71	#N/A	hypothetical protein	0	0	1	0	0	0	41	59	290	27	11	13	0	0	0	80	40	106	2	4	0
Ga0373398_000002	Ga0373398_000002_1151589_1152488	Solirubrobacterales.bin89	1151589	1152488	-	900	99.15	1.71	#N/A	protoheme IX farnesyltransferase	0	3	1	0	0	2	291	350	1382	166	62	35	0	2	0	400	193	628	3	43	10
Ga0373398_000002	Ga0373398_000002_1152525_1154228	Solirubrobacterales.bin89	1152525	1154228	-	1704	99.15	1.71	#N/A	cytochrome c oxidase subunit 1	0	14	0	0	0	0	491	694	2851	383	98	93	4	0	0	919	458	1159	2	83	14
Ga0373398_000002	Ga0373398_000002_1154265_1155155	Solirubrobacterales.bin89	1154265	1155155	-	891	99.15	1.71	#N/A	cytochrome c oxidase subunit 2	0	4	0	0	0	0	275	365	1688	191	71	33	0	5	2	494	260	736	8	39	18
Ga0373398_000002	Ga0373398_000002_1155337_1156065	Solirubrobacterales.bin89	1155337	1156065	+	729	99.15	1.71	#N/A	putative glutamine amidotransferase	0	6	2	0	2	1	242	287	1554	155	48	36	2	2	0	358	220	636	4	14	26
Ga0373398_000002	Ga0373398_000002_115589_116290	Solirubrobacterales.bin89	115589	116290	-	702	99.15	1.71	#N/A	endonuclease-3	0	1	0	0	0	5	218	292	1226	139	32	32	0	0	0	377	156	586	3	26	6
Ga0373398_000002	Ga0373398_000002_1156062_1156535	Solirubrobacterales.bin89	1156062	1156535	-	474	99.15	1.71	#N/A	gamma-glutamylcyclotransferase (GGCT)/AIG2-like uncharacterized protein YtfP	0	7	0	0	0	0	124	195	772	121	21	14	0	5	0	229	128	372	4	15	4
Ga0373398_000002	Ga0373398_000002_1156899_1158065	Solirubrobacterales.bin89	1156899	1158065	+	1167	99.15	1.71	#N/A	uncharacterized protein (TIRG00374 family)	0	14	2	0	0	0	338	459	2142	242	60	40	1	0	0	605	329	891	6	45	21
Ga0373398_000002	Ga0373398_000002_1158085_1159137	Solirubrobacterales.bin89	1158085	1159137	+	1053	99.15	1.71	#N/A	thioredoxin reductase (NADPH)	0	13	0	0	0	0	342	437	2104	233	51	39	1	0	0	645	282	850	10	25	26
Ga0373398_000002	Ga0373398_000002_1160361_1160930	Solirubrobacterales.bin89	1160361	1160930	-	570	99.15	1.71	#N/A	methylated-DNA-[protein]-cysteine S-methyltransferase	0	15	0	0	0	2	166	223	1126	147	28	17	0	2	0	280	192	502	1	29	4
Ga0373398_000002	Ga0373398_000002_1160960_1162495	Solirubrobacterales.bin89	1160960	1162495	-	1536	99.15	1.71	#N/A	3-hydroxybutyryl-CoA dehydrogenase	0	20	1	2	0	4	425	555	2833	300	72	87	2	1	0	705	395	1171	2	37	14
Ga0373398_000002	Ga0373398_000002_1162492_1163652	Solirubrobacterales.bin89	1162492	1163652	-	1161	99.15	1.71	#N/A	alkylation response protein AidB-like acyl-CoA dehydrogenase	0	20	0	0	0	0	314	440	1946	231	87	28	4	4	0	481	269	916	0	41	15
Ga0373398_000002	Ga0373398_000002_116291_117184	Solirubrobacterales.bin89	116291	117184	-	894	99.15	1.71	#N/A	fructokinase	0	7	0	0	0	2	248	421	1623	203	53	34	0	2	0	458	264	774	0	28	9
Ga0373398_000002	Ga0373398_000002_1163961_1164422	Solirubrobacterales.bin89	1163961	1164422	+	462	99.15	1.71	#N/A	NAD(P)-dependent dehydrogenase (short-subunit alcohol dehydrogenase family)	0	6	3	0	0	0	115	120	597	70	19	17	0	0	0	170	86	273	4	7	3
Ga0373398_000002	Ga0373398_000002_1164472_1165314	Solirubrobacterales.bin89	1164472	1165314	+	843	99.15	1.71	#N/A	thiosulfate/3-mercaptopyruvate sulfurtransferase	0	6	0	0	2	0	174	300	1277	163	43	31	0	3	0	350	183	533	1	25	15
Ga0373398_000002	Ga0373398_000002_1165348_1165968	Solirubrobacterales.bin89	1165348	1165968	-	621	99.15	1.71	#N/A	8-oxo-dGTP pyrophosphatase MutT (NUDIX family)	0	10	0	0	0	0	145	214	857	102	23	34	0	6	0	239	131	379	2	12	6
Ga0373398_000002	Ga0373398_000002_1165934_1166344	Solirubrobacterales.bin89	1165934	1166344	-	411	99.15	1.71	#N/A	putative redox protein	0	7	0	0	0	0	87	98	537	44	11	13	0	0	0	131	77	239	1	6	5
Ga0373398_000002	Ga0373398_000002_1166392_1167657	Solirubrobacterales.bin89	1166392	1167657	-	1266	99.15	1.71	#N/A	uncharacterized protein (DUF1015 family)	0	11	1	0	0	0	419	568	2441	273	74	51	0	1	0	651	370	1146	1	39	20
Ga0373398_000002	Ga0373398_000002_1167791_1168342	Solirubrobacterales.bin89	1167791	1168342	-	552	99.15	1.71	#N/A	uncharacterized protein YkwD	0	3	0	0	0	0	232	304	1403	149	54	41	0	1	0	313	228	668	1	22	13
Ga0373398_000002	Ga0373398_000002_1169026_1171269	Solirubrobacterales.bin89	1169026	1171269	+	2244	99.15	1.71	#N/A	multicomponent Na+:H+ antiporter subunit A	0	23	1	0	0	0	704	926	4427	494	160	137	3	0	4	1158	642	1954	16	75	50
Ga0373398_000002	Ga0373398_000002_1171266_1171703	Solirubrobacterales.bin89	1171266	1171703	+	438	99.15	1.71	#N/A	multisubunit Na+/H+ antiporter MnhB subunit	0	4	1	0	1	1	86	124	499	58	14	17	0	4	0	149	76	197	0	15	7
Ga0373398_000002	Ga0373398_000002_1171700_1172092	Solirubrobacterales.bin89	1171700	1172092	+	393	99.15	1.71	#N/A	multicomponent Na+:H+ antiporter subunit C	0	4	1	0	0	0	78	100	478	42	11	19	0	2	0	112	55	211	1	12	4
Ga0373398_000002	Ga0373398_000002_1172092_1173468	Solirubrobacterales.bin89	1172092	1173468	+	1377	99.15	1.71	#N/A	multicomponent Na+:H+ antiporter subunit D	0	20	1	2	0	0	396	490	2228	245	80	72	0	4	0	674	356	1086	3	63	30
Ga0373398_000002	Ga0373398_000002_1173465_1173956	Solirubrobacterales.bin89	1173465	1173956	+	492	99.15	1.71	#N/A	multisubunit Na+/H+ antiporter MnhE subunit	0	4	0	0	0	0	95	124	656	77	24	19	0	1	0	173	75	262	1	13	8
Ga0373398_000002	Ga0373398_000002_1173959_1174225	Solirubrobacterales.bin89	1173959	1174225	+	267	99.15	1.71	#N/A	multisubunit Na+/H+ antiporter MnhF subunit	0	0	0	0	0	0	34	55	235	27	10	6	0	0	0	59	37	91	0	8	1
Ga0373398_000002	Ga0373398_000002_117420_117824	Solirubrobacterales.bin89	117420	117824	+	405	99.15	1.71	#N/A	uncharacterized protein YkwD	0	3	0	0	0	0	165	223	879	81	42	26	0	0	0	248	107	341	6	15	2
Ga0373398_000002	Ga0373398_000002_1174225_1174548	Solirubrobacterales.bin89	1174225	1174548	+	324	99.15	1.71	#N/A	multicomponent Na+:H+ antiporter subunit G	0	6	0	0	0	0	78	111	386	37	14	8	0	1	0	100	59	186	1	15	3
Ga0373398_000002	Ga0373398_000002_1174577_1174990	Solirubrobacterales.bin89	1174577	1174990	+	414	99.15	1.71	#N/A	putative flippase GtrA	0	4	1	0	0	0	156	263	850	113	37	20	0	1	0	308	148	366	2	18	10
Ga0373398_000002	Ga0373398_000002_1176377_1177036	Solirubrobacterales.bin89	1176377	1177036	-	660	99.15	1.71	#N/A	ferritin-like metal-binding protein YciE	0	7	0	0	0	0	195	271	1345	153	40	34	0	6	0	371	210	563	2	19	13
Ga0373398_000002	Ga0373398_000002_1177524_1177880	Solirubrobacterales.bin89	1177524	1177880	+	357	99.15	1.71	#N/A	CrcB protein	0	6	1	0	0	0	101	126	698	90	25	26	0	0	0	226	78	300	0	18	9
Ga0373398_000002	Ga0373398_000002_1177938_1178270	Solirubrobacterales.bin89	1177938	1178270	+	333	99.15	1.71	#N/A	DNA-binding transcriptional ArsR family regulator	0	3	1	0	0	0	68	87	467	49	12	11	0	0	0	120	51	208	1	12	6
Ga0373398_000002	Ga0373398_000002_1178267_1180213	Solirubrobacterales.bin89	1178267	1180213	+	1947	99.15	1.71	#N/A	Cd2+/Zn2+-exporting ATPase	0	24	2	0	2	2	554	690	3338	376	115	64	2	6	0	837	434	1544	5	75	36
Ga0373398_000002	Ga0373398_000002_1180661_1180888	Solirubrobacterales.bin89	1180661	1180888	+	228	99.15	1.71	#N/A	excisionase family DNA binding protein	0	1	0	0	0	1	47	53	264	35	4	8	1	0	0	73	38	121	0	2	3
Ga0373398_000002	Ga0373398_000002_1181035_1182114	Solirubrobacterales.bin89	1181035	1182114	+	1080	99.15	1.71	#N/A	integrase	0	14	2	0	0	4	383	442	2100	234	65	58	0	0	0	599	249	934	6	46	24
Ga0373398_000002	Ga0373398_000002_1183692_1184324	Solirubrobacterales.bin89	1183692	1184324	+	633	99.15	1.71	#N/A	ubiquinone/menaquinone biosynthesis C-methylase UbiE	0	5	0	0	0	0	203	281	1240	130	40	37	4	0	0	336	174	561	1	31	4
Ga0373398_000002	Ga0373398_000002_1184336_1185043	Solirubrobacterales.bin89	1184336	1185043	-	708	99.15	1.71	#N/A	NAD(P)-dependent dehydrogenase (short-subunit alcohol dehydrogenase family)	0	6	0	0	0	0	211	280	1256	144	50	40	1	0	0	325	179	552	5	26	16
Ga0373398_000002	Ga0373398_000002_1185100_1185945	Solirubrobacterales.bin89	1185100	1185945	+	846	99.15	1.71	#N/A	diketogulonate reductase-like aldo/keto reductase	0	21	0	0	0	5	292	389	1813	167	44	60	0	0	0	449	291	743	4	33	17
Ga0373398_000002	Ga0373398_000002_1188090_1189532	Solirubrobacterales.bin89	1188090	1189532	+	1443	99.15	1.71	#N/A	trigger factor	0	12	0	0	0	4	538	611	3175	357	92	107	2	5	0	801	407	1307	4	66	26
Ga0373398_000002	Ga0373398_000002_1189692_1190258	Solirubrobacterales.bin89	1189692	1190258	+	567	99.15	1.71	#N/A	ATP-dependent Clp protease protease subunit	0	6	1	0	0	0	196	240	986	137	30	38	0	0	2	320	166	423	0	23	18
Ga0373398_000002	Ga0373398_000002_1190338_1191615	Solirubrobacterales.bin89	1190338	1191615	+	1278	99.15	1.71	#N/A	ATP-dependent Clp protease ATP-binding subunit ClpX	1	8	6	9	4	8	418	479	2264	303	107	76	0	0	3	720	368	958	6	42	23
Ga0373398_000002	Ga0373398_000002_1191914_1192714	Solirubrobacterales.bin89	1191914	1192714	-	801	99.15	1.71	#N/A	trans-aconitate 2-methyltransferase	0	12	0	0	0	0	201	336	1263	168	33	26	0	5	0	371	195	584	0	23	10
Ga0373398_000002	Ga0373398_000002_1192731_1195307	Solirubrobacterales.bin89	1192731	1195307	+	2577	99.15	1.71	#N/A	valyl-tRNA synthetase	0	39	0	0	0	4	915	1018	4876	570	169	145	4	4	0	1441	653	2039	8	83	19
Ga0373398_000002	Ga0373398_000002_11929_13296	Solirubrobacterales.bin89	11929	13296	+	1368	99.15	1.71	#N/A	acetyl-CoA carboxylase carboxyltransferase component	0	16	0	0	2	6	371	503	2547	258	67	71	0	2	0	629	332	984	0	60	29
Ga0373398_000002	Ga0373398_000002_119473_120255	Solirubrobacterales.bin89	119473	120255	+	783	99.15	1.71	#N/A	hypothetical protein	0	5	1	0	0	4	181	259	1213	171	34	31	0	0	0	307	175	532	0	29	11
Ga0373398_000002	Ga0373398_000002_1195375_1196637	Solirubrobacterales.bin89	1195375	1196637	+	1263	99.15	1.71	#N/A	dihydrofolate synthase/folylpolyglutamate synthase	0	15	0	0	2	1	333	437	2133	269	63	85	0	0	1	492	338	1037	7	34	9
Ga0373398_000002	Ga0373398_000002_1196838_1197350	Solirubrobacterales.bin89	1196838	1197350	+	513	99.15	1.71	#N/A	hypothetical protein	0	5	0	0	0	1	147	165	933	132	26	18	0	1	0	269	122	405	1	12	13
Ga0373398_000002	Ga0373398_000002_1197402_1197809	Solirubrobacterales.bin89	1197402	1197809	+	408	99.15	1.71	#N/A	nucleoside-diphosphate kinase	0	4	0	0	0	0	100	146	586	108	18	23	0	0	0	177	78	316	1	13	13
Ga0373398_000002	Ga0373398_000002_1197862_1198446	Solirubrobacterales.bin89	1197862	1198446	+	585	99.15	1.71	#N/A	septum formation protein	0	6	0	0	0	0	192	242	1080	151	39	23	2	4	0	288	163	460	1	18	10
Ga0373398_000002	Ga0373398_000002_1198651_1199697	Solirubrobacterales.bin89	1198651	1199697	+	1047	99.15	1.71	#N/A	rod shape-determining protein MreB	0	28	2	0	0	1	358	458	2113	218	50	49	0	1	0	589	309	814	0	49	23
Ga0373398_000002	Ga0373398_000002_1199737_1200624	Solirubrobacterales.bin89	1199737	1200624	+	888	99.15	1.71	#N/A	rod shape-determining protein MreC	0	5	0	0	2	0	203	313	1490	152	43	36	0	0	0	410	191	604	0	43	11
Ga0373398_000002	Ga0373398_000002_1201187_1203238	Solirubrobacterales.bin89	1201187	1203238	+	2052	99.15	1.71	#N/A	penicillin-binding protein 2	0	14	6	0	0	5	571	706	3576	386	141	81	0	6	0	979	523	1529	8	79	29
Ga0373398_000002	Ga0373398_000002_120267_120896	Solirubrobacterales.bin89	120267	120896	+	630	99.15	1.71	#N/A	CDP-diacylglycerol--glycerol-3-phosphate 3-phosphatidyltransferase	0	4	0	0	0	0	163	292	1151	108	41	24	2	0	0	339	141	515	6	13	17
Ga0373398_000002	Ga0373398_000002_1203235_1204455	Solirubrobacterales.bin89	1203235	1204455	+	1221	99.15	1.71	#N/A	rod shape determining protein RodA	0	13	2	0	4	0	337	453	1972	204	61	44	2	3	0	546	310	772	5	33	20
Ga0373398_000002	Ga0373398_000002_1204492_1206366	Solirubrobacterales.bin89	1204492	1206366	+	1875	99.15	1.71	#N/A	ribonuclease G	0	17	0	0	0	1	457	671	2941	364	107	104	2	4	0	917	445	1358	4	90	36
Ga0373398_000002	Ga0373398_000002_1206378_1206683	Solirubrobacterales.bin89	1206378	1206683	+	306	99.15	1.71	#N/A	large subunit ribosomal protein L21	0	2	0	0	0	0	47	66	315	37	13	6	0	0	0	98	54	132	0	11	0
Ga0373398_000002	Ga0373398_000002_1206696_1206962	Solirubrobacterales.bin89	1206696	1206962	+	267	99.15	1.71	#N/A	large subunit ribosomal protein L27	0	3	0	0	4	0	79	132	524	69	18	12	0	0	0	138	66	226	1	5	1
Ga0373398_000002	Ga0373398_000002_1207110_1208537	Solirubrobacterales.bin89	1207110	1208537	+	1428	99.15	1.71	#N/A	EmrB/QacA subfamily drug resistance transporter	0	13	2	0	0	3	381	470	2300	250	80	63	1	2	0	673	329	1040	2	43	25
Ga0373398_000002	Ga0373398_000002_1208497_1209186	Solirubrobacterales.bin89	1208497	1209186	-	690	99.15	1.71	#N/A	NADP-dependent 3-hydroxy acid dehydrogenase YdfG	0	8	0	0	0	2	168	251	1104	103	29	23	0	2	0	314	138	462	0	10	13
Ga0373398_000002	Ga0373398_000002_1209224_1210552	Solirubrobacterales.bin89	1209224	1210552	+	1329	99.15	1.71	#N/A	GTP-binding protein	0	15	4	0	0	2	427	548	2682	281	97	71	0	2	0	676	335	1072	2	45	40
Ga0373398_000002	Ga0373398_000002_120981_122192	Solirubrobacterales.bin89	120981	122192	+	1212	99.15	1.71	#N/A	myo-inositol-1-phosphate synthase	0	36	2	0	0	4	438	530	2308	321	65	66	1	3	0	776	372	1088	2	56	27
Ga0373398_000002	Ga0373398_000002_1210674_1211771	Solirubrobacterales.bin89	1210674	1211771	+	1098	99.15	1.71	#N/A	glutamate 5-kinase	0	15	2	2	0	2	370	473	1999	236	73	37	0	6	0	472	306	868	5	32	32
Ga0373398_000002	Ga0373398_000002_1211796_1213043	Solirubrobacterales.bin89	1211796	1213043	+	1248	99.15	1.71	#N/A	glutamate-5-semialdehyde dehydrogenase	0	15	0	3	0	0	383	485	2110	211	66	68	1	2	0	546	306	897	6	48	19
Ga0373398_000002	Ga0373398_000002_1213021_1213662	Solirubrobacterales.bin89	1213021	1213662	+	642	99.15	1.71	#N/A	nicotinate-nucleotide adenylyltransferase	0	9	0	0	0	0	146	249	993	117	41	24	0	0	0	260	170	429	0	17	9
Ga0373398_000002	Ga0373398_000002_1213680_1214111	Solirubrobacterales.bin89	1213680	1214111	+	432	99.15	1.71	#N/A	ribosome-associated protein	0	8	2	0	0	0	112	160	705	81	33	26	0	0	0	250	91	318	1	16	4
Ga0373398_000002	Ga0373398_000002_1215381_1217840	Solirubrobacterales.bin89	1215381	1217840	+	2460	99.15	1.71	#N/A	leucyl-tRNA synthetase	0	28	0	0	0	0	619	996	4267	496	179	136	0	5	0	1240	635	1843	4	69	30
Ga0373398_000002	Ga0373398_000002_1217854_1218324	Solirubrobacterales.bin89	1217854	1218324	+	471	99.15	1.71	#N/A	hypothetical protein	0	3	0	0	0	2	111	120	796	89	20	18	1	0	0	169	92	249	0	23	4
Ga0373398_000002	Ga0373398_000002_1218371_1219015	Solirubrobacterales.bin89	1218371	1219015	+	645	99.15	1.71	#N/A	competence protein ComEA	0	10	0	0	2	0	156	235	931	124	17	26	4	3	0	283	106	397	0	28	4
Ga0373398_000002	Ga0373398_000002_1219012_1221360	Solirubrobacterales.bin89	1219012	1221360	+	2349	99.15	1.71	#N/A	competence protein ComEC	0	28	0	4	0	2	790	873	4156	491	116	105	5	3	0	1137	558	1768	6	66	36
Ga0373398_000002	Ga0373398_000002_1221506_1222486	Solirubrobacterales.bin89	1221506	1222486	+	981	99.15	1.71	#N/A	DNA polymerase-3 subunit delta	0	13	1	1	0	2	309	457	1979	227	48	50	0	1	0	525	249	783	3	31	19
Ga0373398_000002	Ga0373398_000002_1222538_1222804	Solirubrobacterales.bin89	1222538	1222804	-	267	99.15	1.71	#N/A	small subunit ribosomal protein S20	0	5	0	1	0	0	77	86	464	50	16	16	0	0	0	173	70	198	3	11	6
Ga0373398_000002	Ga0373398_000002_1222874_1224472	Solirubrobacterales.bin89	1222874	1224472	+	1599	99.15	1.71	#N/A	putative peptidoglycan lipid II flippase	0	22	4	0	0	2	553	777	3235	306	105	83	1	10	4	808	486	1376	4	85	31
Ga0373398_000002	Ga0373398_000002_122388_124271	Solirubrobacterales.bin89	122388	124271	+	1884	99.15	1.71	GT4.hmm	hypothetical protein	0	44	0	4	0	5	556	753	3260	412	102	77	0	4	0	967	403	1558	4	68	26
Ga0373398_000002	Ga0373398_000002_1224540_1226357	Solirubrobacterales.bin89	1224540	1226357	+	1818	99.15	1.71	#N/A	GTP-binding protein LepA	0	18	0	0	2	0	541	782	3208	385	130	80	1	0	0	950	471	1395	8	60	41
Ga0373398_000002	Ga0373398_000002_1226456_1227238	Solirubrobacterales.bin89	1226456	1227238	+	783	99.15	1.71	#N/A	3-oxoacyl-[acyl-carrier protein] reductase	0	8	2	0	0	0	223	260	1354	172	49	35	0	0	0	375	152	611	2	27	9
Ga0373398_000002	Ga0373398_000002_1227968_1228408	Solirubrobacterales.bin89	1227968	1228408	+	441	99.15	1.71	#N/A	acyl dehydratase	0	2	1	0	0	0	124	101	541	73	9	24	0	0	0	162	74	252	1	11	9
Ga0373398_000002	Ga0373398_000002_1228410_1228823	Solirubrobacterales.bin89	1228410	1228823	+	414	99.15	1.71	#N/A	acyl dehydratase	0	1	0	0	0	0	83	144	560	65	15	15	0	0	1	149	79	273	1	5	3
Ga0373398_000002	Ga0373398_000002_1228834_1229856	Solirubrobacterales.bin89	1228834	1229856	+	1023	99.15	1.71	#N/A	heat-inducible transcriptional repressor	0	10	2	2	0	0	257	371	1553	184	34	40	2	0	1	451	203	555	2	27	12
Ga0373398_000002	Ga0373398_000002_1229853_1230986	Solirubrobacterales.bin89	1229853	1230986	+	1134	99.15	1.71	#N/A	molecular chaperone DnaJ	0	4	0	0	2	0	294	432	1873	201	71	68	0	0	0	563	255	823	4	29	10
Ga0373398_000002	Ga0373398_000002_1231005_1231826	Solirubrobacterales.bin89	1231005	1231826	+	822	99.15	1.71	#N/A	ribosomal protein L11 methyltransferase	0	9	0	0	0	0	238	310	1258	147	51	52	0	2	1	353	203	553	0	22	5
Ga0373398_000002	Ga0373398_000002_1231847_1232782	Solirubrobacterales.bin89	1231847	1232782	+	936	99.15	1.71	CE7.hmm	dienelactone hydrolase	0	18	0	0	0	2	301	395	1690	202	71	53	0	2	0	412	244	680	2	19	21
Ga0373398_000002	Ga0373398_000002_1232825_1234207	Solirubrobacterales.bin89	1232825	1234207	+	1383	99.15	1.71	#N/A	NADH dehydrogenase	0	8	0	0	0	2	395	530	2384	246	58	78	0	2	0	684	415	1054	4	41	19
Ga0373398_000002	Ga0373398_000002_1234233_1234667	Solirubrobacterales.bin89	1234233	1234667	+	435	99.15	1.71	#N/A	hypothetical protein	0	7	0	0	0	2	92	136	620	61	15	28	1	1	1	167	80	274	0	10	4
Ga0373398_000002	Ga0373398_000002_1234667_1235647	Solirubrobacterales.bin89	1234667	1235647	+	981	99.15	1.71	#N/A	phosphate starvation-inducible PhoH-like protein	0	9	0	0	0	0	221	241	1463	174	27	35	0	2	0	354	198	618	2	24	14
Ga0373398_000002	Ga0373398_000002_1235650_1236048	Solirubrobacterales.bin89	1235650	1236048	+	399	99.15	1.71	#N/A	probable rRNA maturation factor	0	1	0	0	0	0	54	97	411	50	9	5	1	0	0	112	71	214	0	14	10
Ga0373398_000002	Ga0373398_000002_1236045_1236950	Solirubrobacterales.bin89	1236045	1236950	+	906	99.15	1.71	#N/A	GTP-binding protein Era	0	1	3	0	0	0	216	285	1318	134	27	30	0	1	0	382	184	580	2	25	8
Ga0373398_000002	Ga0373398_000002_1236947_1237753	Solirubrobacterales.bin89	1236947	1237753	-	807	99.15	1.71	#N/A	lipooligosaccharide transport system permease protein	0	5	2	0	0	0	177	265	1075	109	31	50	1	0	0	263	136	444	0	27	2
Ga0373398_000002	Ga0373398_000002_1237753_1238628	Solirubrobacterales.bin89	1237753	1238628	-	876	99.15	1.71	#N/A	lipooligosaccharide transport system ATP-binding protein	0	11	0	1	2	1	237	327	1570	219	58	28	3	2	0	360	203	679	2	16	13
Ga0373398_000002	Ga0373398_000002_1239065_1241974	Solirubrobacterales.bin89	1239065	1241974	+	2910	99.15	1.71	#N/A	diguanylate cyclase (GGDEF)-like protein/PAS domain S-box-containing protein	0	52	7	0	6	2	904	1209	5285	592	186	134	4	4	2	1581	753	2375	6	142	66
Ga0373398_000002	Ga0373398_000002_1241985_1242581	Solirubrobacterales.bin89	1241985	1242581	+	597	99.15	1.71	#N/A	phosphoribosyl-ATP pyrophosphohydrolase/phosphoribosyl-AMP cyclohydrolase	0	2	2	0	0	0	113	178	804	90	25	16	0	4	1	217	112	321	3	13	8
Ga0373398_000002	Ga0373398_000002_1242565_1244016	Solirubrobacterales.bin89	1242565	1244016	+	1452	99.15	1.71	#N/A	anthranilate synthase component 1	0	9	2	2	0	0	373	530	2611	277	76	74	0	10	1	722	363	1021	9	77	31
Ga0373398_000002	Ga0373398_000002_124271_124924	Solirubrobacterales.bin89	124271	124924	+	654	99.15	1.71	#N/A	uracil-DNA glycosylase family 4	0	8	0	0	0	2	140	198	895	105	21	20	0	2	0	247	175	386	0	29	2
Ga0373398_000002	Ga0373398_000002_1244058_1244633	Solirubrobacterales.bin89	1244058	1244633	+	576	99.15	1.71	#N/A	anthranilate synthase/aminodeoxychorismate synthase-like glutamine amidotransferase	0	1	0	0	0	0	130	162	924	106	36	19	0	2	0	203	133	348	0	10	3
Ga0373398_000002	Ga0373398_000002_1244653_1245705	Solirubrobacterales.bin89	1244653	1245705	+	1053	99.15	1.71	#N/A	anthranilate phosphoribosyltransferase	0	10	2	0	0	0	298	396	1844	203	74	35	0	0	0	499	245	732	2	40	14
Ga0373398_000002	Ga0373398_000002_1245782_1246588	Solirubrobacterales.bin89	1245782	1246588	+	807	99.15	1.71	#N/A	indole-3-glycerol phosphate synthase	0	10	0	0	0	1	270	376	1792	168	38	62	0	0	0	462	237	688	7	36	25
Ga0373398_000002	Ga0373398_000002_1246691_1247920	Solirubrobacterales.bin89	1246691	1247920	+	1230	99.15	1.71	#N/A	S1-C subfamily serine protease	0	15	0	0	0	0	345	550	2149	210	65	46	0	4	0	632	309	1044	4	47	37
Ga0373398_000002	Ga0373398_000002_1247945_1248619	Solirubrobacterales.bin89	1247945	1248619	+	675	99.15	1.71	#N/A	phosphoribosylanthranilate isomerase	0	5	0	2	0	0	134	146	1014	88	39	37	0	1	0	283	160	415	2	24	7
Ga0373398_000002	Ga0373398_000002_1248616_1249785	Solirubrobacterales.bin89	1248616	1249785	+	1170	99.15	1.71	#N/A	tryptophan synthase beta chain	0	6	0	0	0	1	320	451	1923	169	61	33	0	3	0	495	294	769	3	52	17
Ga0373398_000002	Ga0373398_000002_1249788_1250624	Solirubrobacterales.bin89	1249788	1250624	+	837	99.15	1.71	#N/A	tryptophan synthase alpha chain	0	5	0	0	0	1	220	222	1364	153	32	32	0	1	0	326	205	550	1	30	3
Ga0373398_000002	Ga0373398_000002_1250850_1252127	Solirubrobacterales.bin89	1250850	1252127	+	1278	99.15	1.71	#N/A	branched-chain amino acid transport system substrate-binding protein	0	9	0	0	0	0	375	559	2545	258	48	111	0	0	0	668	321	1079	4	41	30
Ga0373398_000002	Ga0373398_000002_1252424_1253890	Solirubrobacterales.bin89	1252424	1253890	-	1467	99.15	1.71	#N/A	malate dehydrogenase (oxaloacetate-decarboxylating)	0	20	0	2	0	1	492	671	2975	374	91	75	0	0	0	841	395	1288	3	49	30
Ga0373398_000002	Ga0373398_000002_1253989_1256592	Solirubrobacterales.bin89	1253989	1256592	+	2604	99.15	1.71	#N/A	DNA polymerase-1	0	22	2	0	0	5	791	1115	4847	528	136	154	0	8	0	1389	653	2170	6	86	43
Ga0373398_000002	Ga0373398_000002_1256653_1257807	Solirubrobacterales.bin89	1256653	1257807	-	1155	99.15	1.71	#N/A	flavin-dependent dehydrogenase	0	10	0	0	0	5	363	452	2050	238	71	48	0	1	0	549	291	939	0	44	15
Ga0373398_000002	Ga0373398_000002_1257878_1259167	Solirubrobacterales.bin89	1257878	1259167	+	1290	99.15	1.71	#N/A	small subunit ribosomal protein S1	0	21	0	0	0	3	339	458	2105	258	67	56	0	2	0	604	335	858	0	36	25
Ga0373398_000002	Ga0373398_000002_125817_126761	Solirubrobacterales.bin89	125817	126761	-	945	99.15	1.71	#N/A	putative PIG3 family NAD(P)H quinone oxidoreductase	0	20	2	2	0	0	336	400	1867	207	46	72	0	2	0	583	237	821	5	28	9
Ga0373398_000002	Ga0373398_000002_1259178_1259834	Solirubrobacterales.bin89	1259178	1259834	+	657	99.15	1.71	#N/A	dephospho-CoA kinase	0	7	1	0	0	0	186	211	947	85	23	23	0	0	0	230	154	390	2	26	8
Ga0373398_000002	Ga0373398_000002_1259831_1260481	Solirubrobacterales.bin89	1259831	1260481	+	651	99.15	1.71	GH23.hmm	soluble lytic murein transglycosylase	0	6	0	0	0	2	187	268	1247	134	55	19	0	0	0	403	207	588	5	31	10
Ga0373398_000002	Ga0373398_000002_1260618_1262045	Solirubrobacterales.bin89	1260618	1262045	+	1428	99.15	1.71	#N/A	Tfp pilus assembly protein PilV	0	20	0	0	0	0	451	548	2530	326	74	75	0	0	4	691	357	1192	6	61	45
Ga0373398_000002	Ga0373398_000002_1262036_1262773	Solirubrobacterales.bin89	1262036	1262773	+	738	99.15	1.71	#N/A	prepilin-type N-terminal cleavage/methylation domain-containing protein	0	4	0	0	0	1	211	218	1048	106	41	26	2	1	0	278	149	479	2	23	10
Ga0373398_000002	Ga0373398_000002_1264408_1266435	Solirubrobacterales.bin89	1264408	1266435	+	2028	99.15	1.71	#N/A	excinuclease ABC subunit B	0	14	0	0	0	2	578	808	3592	458	111	117	0	6	0	978	503	1604	15	78	46
Ga0373398_000002	Ga0373398_000002_1266504_1267376	Solirubrobacterales.bin89	1266504	1267376	+	873	99.15	1.71	#N/A	DivIVA domain-containing protein	0	21	1	0	0	3	262	370	1803	183	46	43	0	0	0	409	216	762	0	30	22
Ga0373398_000002	Ga0373398_000002_1267551_1270460	Solirubrobacterales.bin89	1267551	1270460	+	2910	99.15	1.71	#N/A	excinuclease ABC subunit A	0	27	3	0	0	4	924	1343	5504	596	164	156	0	3	2	1557	796	2542	4	94	41
Ga0373398_000002	Ga0373398_000002_126900_127802	Solirubrobacterales.bin89	126900	127802	-	903	99.15	1.71	#N/A	alpha-glucoside transport system permease protein	0	7	0	0	0	0	265	361	1675	187	54	57	0	0	0	455	266	715	3	23	15
Ga0373398_000002	Ga0373398_000002_1272474_1273100	Solirubrobacterales.bin89	1272474	1273100	+	627	99.15	1.71	#N/A	acetyltransferase-like isoleucine patch superfamily enzyme	0	4	0	0	0	0	200	266	1169	99	33	32	0	1	0	346	148	486	0	10	3
Ga0373398_000002	Ga0373398_000002_1273921_1275027	Solirubrobacterales.bin89	1273921	1275027	-	1107	99.15	1.71	#N/A	PiT family inorganic phosphate transporter	0	7	10	0	0	1	260	363	1561	198	54	43	0	5	0	464	228	810	3	30	13
Ga0373398_000002	Ga0373398_000002_1275037_1275708	Solirubrobacterales.bin89	1275037	1275708	-	672	99.15	1.71	#N/A	hypothetical protein	0	3	0	0	3	2	151	198	959	115	35	32	0	2	0	276	146	467	0	22	2
Ga0373398_000002	Ga0373398_000002_1275760_1276665	Solirubrobacterales.bin89	1275760	1276665	-	906	99.15	1.71	#N/A	3-methyl-2-oxobutanoate hydroxymethyltransferase	0	9	2	0	1	2	297	333	1788	146	49	33	0	4	0	505	250	828	0	19	31
Ga0373398_000002	Ga0373398_000002_1276707_1277090	Solirubrobacterales.bin89	1276707	1277090	-	384	99.15	1.71	#N/A	aspartate 1-decarboxylase	0	1	1	0	0	1	65	98	456	47	12	10	0	1	0	114	86	197	2	9	2
Ga0373398_000002	Ga0373398_000002_1277097_1277963	Solirubrobacterales.bin89	1277097	1277963	-	867	99.15	1.71	#N/A	pantoate--beta-alanine ligase	0	4	0	0	0	0	213	299	1149	175	43	43	0	2	0	324	143	551	1	25	21
Ga0373398_000002	Ga0373398_000002_1277960_1278643	Solirubrobacterales.bin89	1277960	1278643	-	684	99.15	1.71	#N/A	predicted short-subunit dehydrogenase-like oxidoreductase (DUF2520 family)	0	6	0	0	1	0	187	239	1272	152	43	26	2	2	0	282	154	558	2	42	13
Ga0373398_000002	Ga0373398_000002_127828_129162	Solirubrobacterales.bin89	127828	129162	-	1335	99.15	1.71	#N/A	alpha-glucoside transport system permease protein	0	10	2	0	0	1	392	493	1947	215	79	55	0	3	0	558	279	854	4	54	14
Ga0373398_000002	Ga0373398_000002_1278827_1279531	Solirubrobacterales.bin89	1278827	1279531	+	705	99.15	1.71	#N/A	DNA polymerase	0	0	0	0	0	0	220	389	1387	149	49	36	0	0	4	390	219	641	0	36	6
Ga0373398_000002	Ga0373398_000002_1279538_1280572	Solirubrobacterales.bin89	1279538	1280572	-	1035	99.15	1.71	#N/A	coenzyme F420-dependent glucose-6-phosphate dehydrogenase	0	8	0	0	0	0	321	406	1981	213	74	79	2	0	0	531	272	827	2	31	9
Ga0373398_000002	Ga0373398_000002_1280643_1281551	Solirubrobacterales.bin89	1280643	1281551	-	909	99.15	1.71	GT2_Glycos_transf_2.hmm	GT2 family glycosyltransferase	0	9	0	0	0	1	243	358	1485	194	36	45	0	0	0	411	201	638	0	32	21
Ga0373398_000002	Ga0373398_000002_1281548_1282525	Solirubrobacterales.bin89	1281548	1282525	-	978	99.15	1.71	GT4.hmm	glycosyltransferase involved in cell wall biosynthesis	0	13	0	0	0	0	247	404	1777	189	40	34	0	4	0	393	248	822	0	39	10
Ga0373398_000002	Ga0373398_000002_1282593_1283759	Solirubrobacterales.bin89	1282593	1283759	+	1167	99.15	1.71	GT4.hmm	glycosyltransferase involved in cell wall biosynthesis	0	15	0	0	0	0	297	572	2154	231	67	62	0	6	0	626	322	1005	4	52	19
Ga0373398_000002	Ga0373398_000002_1283774_1284718	Solirubrobacterales.bin89	1283774	1284718	+	945	99.15	1.71	GT2_Glycos_transf_2.hmm	hypothetical protein	0	19	0	0	0	0	245	350	1417	159	42	40	0	0	0	393	186	631	0	38	24
Ga0373398_000002	Ga0373398_000002_1286603_1289314	Solirubrobacterales.bin89	1286603	1289314	-	2712	99.15	1.71	#N/A	peptidoglycan/LPS O-acetylase OafA/YrhL	0	24	3	0	2	8	719	1101	4662	546	116	148	0	3	2	1263	649	2139	2	81	29
Ga0373398_000002	Ga0373398_000002_1289344_1293549	Solirubrobacterales.bin89	1289344	1293549	+	4206	99.15	1.71	CBM32.hmm	hypothetical protein	0	49	10	2	0	7	1068	1432	7269	827	188	222	0	10	2	1828	971	3115	4	133	53
Ga0373398_000002	Ga0373398_000002_129169_130485	Solirubrobacterales.bin89	129169	130485	-	1317	99.15	1.71	#N/A	ABC-type glycerol-3-phosphate transport system substrate-binding protein	0	15	0	0	0	0	332	525	2129	245	54	55	0	3	1	633	346	905	2	44	10
Ga0373398_000002	Ga0373398_000002_1293500_1294177	Solirubrobacterales.bin89	1293500	1294177	-	678	99.15	1.71	#N/A	SAM-dependent methyltransferase	0	1	1	0	1	0	142	250	963	105	24	42	0	5	0	258	122	464	0	24	8
Ga0373398_000002	Ga0373398_000002_1294212_1294952	Solirubrobacterales.bin89	1294212	1294952	+	741	99.15	1.71	#N/A	SAM-dependent methyltransferase	0	3	0	0	0	5	169	301	1316	179	54	39	0	0	0	372	170	539	0	41	7
Ga0373398_000002	Ga0373398_000002_1294988_1297429	Solirubrobacterales.bin89	1294988	1297429	-	2442	99.15	1.71	GT4.hmm	glycosyltransferase involved in cell wall biosynthesis/O-antigen/teichoic acid export membrane protein	0	30	0	2	4	8	754	1024	4605	517	136	122	4	1	0	1245	658	1980	0	88	44
Ga0373398_000002	Ga0373398_000002_1298004_1298336	Solirubrobacterales.bin89	1298004	1298336	+	333	99.15	1.71	#N/A	tRNA threonylcarbamoyladenosine biosynthesis protein TsaE	1	2	0	2	0	0	95	111	501	54	19	15	0	0	0	109	64	185	2	6	1
Ga0373398_000002	Ga0373398_000002_1298333_1299016	Solirubrobacterales.bin89	1298333	1299016	+	684	99.15	1.71	#N/A	tRNA threonylcarbamoyladenosine biosynthesis protein TsaB	0	4	0	0	0	0	133	200	875	136	30	24	0	3	0	256	108	373	0	26	3
Ga0373398_000002	Ga0373398_000002_1299013_1299522	Solirubrobacterales.bin89	1299013	1299522	+	510	99.15	1.71	#N/A	ribosomal-protein-alanine N-acetyltransferase	0	3	0	0	0	0	114	140	629	77	8	26	0	2	0	168	86	263	0	14	3
Ga0373398_000002	Ga0373398_000002_1299524_1300567	Solirubrobacterales.bin89	1299524	1300567	+	1044	99.15	1.71	#N/A	N6-L-threonylcarbamoyladenine synthase	0	5	0	0	0	0	273	407	1760	192	40	44	0	0	0	404	227	701	2	31	9
Ga0373398_000002	Ga0373398_000002_1300564_1300818	Solirubrobacterales.bin89	1300564	1300818	+	255	99.15	1.71	#N/A	glutaredoxin	0	1	0	0	0	0	27	43	147	14	8	8	0	0	0	59	21	76	0	3	1
Ga0373398_000002	Ga0373398_000002_1300815_1301504	Solirubrobacterales.bin89	1300815	1301504	+	690	99.15	1.71	#N/A	redox-sensing transcriptional repressor	0	11	0	0	0	1	153	130	949	107	28	23	0	0	0	270	113	347	4	12	2
Ga0373398_000002	Ga0373398_000002_1301501_1302652	Solirubrobacterales.bin89	1301501	1302652	+	1152	99.15	1.71	#N/A	carboxylate-amine ligase	0	5	0	0	2	4	342	373	1831	230	57	61	2	0	0	531	221	780	2	36	14
Ga0373398_000002	Ga0373398_000002_1303330_1305402	Solirubrobacterales.bin89	1303330	1305402	+	2073	99.15	1.71	#N/A	K(+)-stimulated pyrophosphate-energized sodium pump	0	37	2	2	2	2	606	774	3751	416	117	109	0	1	0	1127	500	1600	0	61	24
Ga0373398_000002	Ga0373398_000002_130482_131717	Solirubrobacterales.bin89	130482	131717	-	1236	99.15	1.71	#N/A	multiple sugar transport system ATP-binding protein	0	9	0	0	2	2	399	533	2554	247	84	57	0	5	1	651	343	1055	6	38	33
Ga0373398_000002	Ga0373398_000002_1305452_1307374	Solirubrobacterales.bin89	1305452	1307374	+	1923	99.15	1.71	#N/A	APA family basic amino acid/polyamine antiporter	0	21	2	0	0	2	671	742	3613	428	127	111	0	5	8	1012	548	1522	2	42	30
Ga0373398_000002	Ga0373398_000002_1307590_1309569	Solirubrobacterales.bin89	1307590	1309569	+	1980	99.15	1.71	#N/A	APA family basic amino acid/polyamine antiporter	0	19	2	0	0	0	549	668	3261	365	108	119	0	2	0	925	550	1570	8	43	39
Ga0373398_000002	Ga0373398_000002_1309615_1310037	Solirubrobacterales.bin89	1309615	1310037	+	423	99.15	1.71	#N/A	trk system potassium uptake protein TrkA	0	2	0	0	0	3	109	119	636	78	12	24	0	0	0	170	79	257	2	8	5
Ga0373398_000002	Ga0373398_000002_1310056_1310727	Solirubrobacterales.bin89	1310056	1310727	+	672	99.15	1.71	#N/A	trk system potassium uptake protein TrkA	0	13	0	0	0	1	219	284	1207	146	38	38	0	2	0	398	183	558	5	30	12
Ga0373398_000002	Ga0373398_000002_1310989_1312779	Solirubrobacterales.bin89	1310989	1312779	-	1791	99.15	1.71	#N/A	ATP-binding cassette subfamily B protein	0	14	0	0	0	0	520	782	3242	367	98	86	0	2	0	1032	547	1488	3	66	18
Ga0373398_000002	Ga0373398_000002_1312866_1314635	Solirubrobacterales.bin89	1312866	1314635	-	1770	99.15	1.71	#N/A	ATP-binding cassette subfamily B protein	0	29	2	0	0	6	502	648	3328	382	73	87	0	5	2	914	477	1623	4	69	13
Ga0373398_000002	Ga0373398_000002_1316519_1318042	Solirubrobacterales.bin89	1316519	1318042	+	1524	99.15	1.71	#N/A	hypothetical protein	2	13	0	2	0	3	401	520	2448	320	92	89	0	2	0	678	354	1054	3	51	28
Ga0373398_000002	Ga0373398_000002_1318276_1319199	Solirubrobacterales.bin89	1318276	1319199	-	924	99.15	1.71	#N/A	manganese/zinc/iron transport system permease protein	0	9	0	0	0	0	228	329	1485	160	41	25	0	0	0	461	230	716	1	47	12
Ga0373398_000002	Ga0373398_000002_131856_133880	Solirubrobacterales.bin89	131856	133880	-	2025	99.15	1.71	GH119.hmm	thermitase	0	26	1	2	0	5	753	975	4215	507	152	135	4	1	0	1143	727	1927	10	81	46
Ga0373398_000002	Ga0373398_000002_1319196_1320446	Solirubrobacterales.bin89	1319196	1320446	-	1251	99.15	1.71	#N/A	manganese/zinc/iron transport system permease protein	0	17	0	2	2	2	311	378	1800	239	55	55	1	2	0	519	255	932	6	37	9
Ga0373398_000002	Ga0373398_000002_1320434_1321192	Solirubrobacterales.bin89	1320434	1321192	-	759	99.15	1.71	#N/A	manganese/zinc/iron transport system ATP- binding protein	0	3	0	0	0	0	169	252	1200	114	30	34	6	0	0	287	152	502	1	11	9
Ga0373398_000002	Ga0373398_000002_1321189_1322136	Solirubrobacterales.bin89	1321189	1322136	-	948	99.15	1.71	#N/A	manganese/zinc/iron transport system substrate-binding protein	0	4	0	0	0	2	307	349	1834	204	54	47	0	0	0	519	236	825	4	24	19
Ga0373398_000002	Ga0373398_000002_1322229_1322930	Solirubrobacterales.bin89	1322229	1322930	-	702	99.15	1.71	#N/A	DtxR family Mn-dependent transcriptional regulator	0	20	0	0	0	0	267	287	1387	191	43	23	1	0	0	362	182	694	0	36	14
Ga0373398_000002	Ga0373398_000002_1323403_1323975	Solirubrobacterales.bin89	1323403	1323975	-	573	99.15	1.71	#N/A	DNA-binding NarL/FixJ family response regulator	0	7	0	0	2	3	188	249	1195	123	25	30	0	0	0	309	197	522	3	20	20
Ga0373398_000002	Ga0373398_000002_1323982_1325166	Solirubrobacterales.bin89	1323982	1325166	-	1185	99.15	1.71	#N/A	signal transduction histidine kinase	2	23	0	2	2	1	375	546	2227	299	64	59	0	4	0	609	358	1058	0	80	33
Ga0373398_000002	Ga0373398_000002_1325333_1326718	Solirubrobacterales.bin89	1325333	1326718	+	1386	99.15	1.71	AA7.hmm	hypothetical protein	0	14	0	0	0	2	473	584	2806	338	60	51	0	2	0	780	400	1306	2	46	28
Ga0373398_000002	Ga0373398_000002_1328721_1329704	Solirubrobacterales.bin89	1328721	1329704	+	984	99.15	1.71	#N/A	NADPH2:quinone reductase	0	9	0	0	0	2	333	470	2170	250	76	77	0	5	0	591	271	892	10	30	10
Ga0373398_000002	Ga0373398_000002_1329833_1331227	Solirubrobacterales.bin89	1329833	1331227	+	1395	99.15	1.71	#N/A	ferredoxin--NADP+ reductase	0	10	0	0	0	0	436	589	2789	330	88	85	0	4	0	720	422	1277	4	51	13
Ga0373398_000002	Ga0373398_000002_1331528_1332337	Solirubrobacterales.bin89	1331528	1332337	+	810	99.15	1.71	#N/A	hypothetical protein	0	9	2	0	0	4	244	392	1604	197	45	48	2	2	0	479	218	746	5	34	8
Ga0373398_000002	Ga0373398_000002_1334170_1335045	Solirubrobacterales.bin89	1334170	1335045	+	876	99.15	1.71	#N/A	glutamate formiminotransferase/glutamate formiminotransferase/formiminotetrahydrofolate cyclodeaminase	0	8	0	0	0	0	277	294	1570	202	38	55	0	0	0	456	224	742	0	36	24
Ga0373398_000002	Ga0373398_000002_1335414_1336058	Solirubrobacterales.bin89	1335414	1336058	+	645	99.15	1.71	#N/A	glyoxylase-like metal-dependent hydrolase (beta-lactamase superfamily II)	0	3	3	0	0	2	201	193	980	106	34	29	0	4	0	308	166	401	0	38	9
Ga0373398_000002	Ga0373398_000002_1336059_1337297	Solirubrobacterales.bin89	1336059	1337297	+	1239	99.15	1.71	#N/A	histidyl-tRNA synthetase	0	20	0	0	0	0	389	512	2198	229	73	64	0	3	0	547	303	884	7	46	20
Ga0373398_000002	Ga0373398_000002_13368_13997	Solirubrobacterales.bin89	13368	13997	+	630	99.15	1.71	#N/A	AcrR family transcriptional regulator	0	6	0	0	0	1	173	264	1270	134	39	24	0	1	0	332	171	481	0	32	14
Ga0373398_000002	Ga0373398_000002_1337321_1339093	Solirubrobacterales.bin89	1337321	1339093	+	1773	99.15	1.71	#N/A	aspartyl-tRNA synthetase	0	23	0	0	0	2	615	751	3202	361	96	81	2	4	0	853	502	1456	10	72	28
Ga0373398_000002	Ga0373398_000002_1339962_1341359	Solirubrobacterales.bin89	1339962	1341359	+	1398	99.15	1.71	#N/A	tRNA-specific 2-thiouridylase	0	19	0	0	6	0	357	577	2608	293	92	98	0	0	0	647	381	1117	2	40	20
Ga0373398_000002	Ga0373398_000002_134073_135446	Solirubrobacterales.bin89	134073	135446	-	1374	99.15	1.71	#N/A	23S rRNA (uracil1939-C5)-methyltransferase	0	23	1	1	0	0	447	633	2948	324	74	67	0	8	0	834	367	1262	4	58	23
Ga0373398_000002	Ga0373398_000002_1341338_1343947	Solirubrobacterales.bin89	1341338	1343947	+	2610	99.15	1.71	#N/A	alanyl-tRNA synthetase	0	36	0	1	2	16	771	1062	4792	585	158	154	2	11	0	1369	699	2025	3	73	44
Ga0373398_000002	Ga0373398_000002_1343952_1344356	Solirubrobacterales.bin89	1343952	1344356	+	405	99.15	1.71	#N/A	putative Holliday junction resolvase	0	10	0	0	0	1	82	79	500	45	20	13	0	1	0	117	59	212	0	7	7
Ga0373398_000002	Ga0373398_000002_1344350_1346005	Solirubrobacterales.bin89	1344350	1346005	+	1656	99.15	1.71	#N/A	uncharacterized YceG family protein	0	17	0	2	0	2	382	654	2653	253	74	84	2	2	0	683	344	1157	2	62	22
Ga0373398_000002	Ga0373398_000002_1346002_1346865	Solirubrobacterales.bin89	1346002	1346865	+	864	99.15	1.71	#N/A	shikimate dehydrogenase	0	6	0	0	2	1	157	260	975	117	24	28	2	0	0	264	173	446	1	18	13
Ga0373398_000002	Ga0373398_000002_1346807_1348594	Solirubrobacterales.bin89	1346807	1348594	+	1788	99.15	1.71	#N/A	type IV pilus assembly protein PilB	0	26	2	0	6	0	505	660	3142	356	103	90	2	6	2	978	495	1392	9	79	17
Ga0373398_000002	Ga0373398_000002_1348682_1349782	Solirubrobacterales.bin89	1348682	1349782	+	1101	99.15	1.71	#N/A	twitching motility protein PilT	0	3	0	0	0	1	327	373	1915	220	64	51	0	1	0	567	240	970	3	39	9
Ga0373398_000002	Ga0373398_000002_1349786_1350994	Solirubrobacterales.bin89	1349786	1350994	+	1209	99.15	1.71	#N/A	type IV pilus assembly protein PilC	0	12	0	0	2	4	395	438	1960	264	75	47	0	2	0	608	301	824	2	46	19
Ga0373398_000002	Ga0373398_000002_1351453_1352214	Solirubrobacterales.bin89	1351453	1352214	-	762	99.15	1.71	#N/A	CDGSH-type Zn-finger protein/uncharacterized Fe-S cluster protein YjdI	0	20	1	0	0	0	263	342	1620	148	71	34	0	4	0	474	258	720	8	49	13
Ga0373398_000002	Ga0373398_000002_1352276_1352869	Solirubrobacterales.bin89	1352276	1352869	-	594	99.15	1.71	#N/A	ubiquinone/menaquinone biosynthesis C-methylase UbiE	0	2	1	0	0	0	205	366	1294	166	47	45	0	2	0	401	168	585	2	30	10
Ga0373398_000002	Ga0373398_000002_1353099_1354076	Solirubrobacterales.bin89	1353099	1354076	+	978	99.15	1.71	#N/A	YihY family inner membrane protein	0	14	4	0	2	1	317	336	1801	220	37	46	0	6	0	489	224	816	1	43	8
Ga0373398_000002	Ga0373398_000002_1354707_1355867	Solirubrobacterales.bin89	1354707	1355867	-	1161	99.15	1.71	#N/A	ribonuclease D	0	19	3	0	1	2	324	470	2092	246	37	47	4	2	0	513	263	910	1	41	16
Ga0373398_000002	Ga0373398_000002_1355882_1356679	Solirubrobacterales.bin89	1355882	1356679	-	798	99.15	1.71	#N/A	glutamyl-tRNA synthetase	0	5	0	0	0	2	255	277	1564	221	38	31	0	0	0	410	215	654	5	29	11
Ga0373398_000002	Ga0373398_000002_1356790_1357728	Solirubrobacterales.bin89	1356790	1357728	-	939	99.15	1.71	#N/A	nucleoside-diphosphate-sugar epimerase	0	15	0	0	0	2	291	406	1836	182	47	32	0	2	2	473	239	764	0	43	10
Ga0373398_000002	Ga0373398_000002_1358715_1359128	Solirubrobacterales.bin89	1358715	1359128	+	414	99.15	1.71	#N/A	type IV pilus assembly protein PilA	0	5	0	0	0	1	181	201	926	86	32	27	0	2	0	304	140	430	3	25	7
Ga0373398_000002	Ga0373398_000002_1359363_1359776	Solirubrobacterales.bin89	1359363	1359776	+	414	99.15	1.71	#N/A	type IV pilus assembly protein PilA	0	11	0	0	0	2	142	150	718	89	17	21	0	1	0	219	126	320	0	17	4
Ga0373398_000002	Ga0373398_000002_1359822_1360577	Solirubrobacterales.bin89	1359822	1360577	+	756	99.15	1.71	#N/A	leader peptidase (prepilin peptidase)/N-methyltransferase	0	7	4	0	0	5	196	336	1471	160	42	39	1	1	0	403	183	566	5	36	10
Ga0373398_000002	Ga0373398_000002_1360736_1361800	Solirubrobacterales.bin89	1360736	1361800	+	1065	99.15	1.71	#N/A	type IV pilus assembly protein PilM	0	7	0	0	0	3	347	423	2217	235	62	65	1	4	0	548	301	840	6	55	20
Ga0373398_000002	Ga0373398_000002_136190_137056	Solirubrobacterales.bin89	136190	137056	-	867	99.15	1.71	#N/A	ornithine carbamoyltransferase	0	13	0	0	1	0	260	350	1525	216	45	56	2	0	0	451	233	670	2	23	23
Ga0373398_000002	Ga0373398_000002_1362570_1363391	Solirubrobacterales.bin89	1362570	1363391	+	822	99.15	1.71	#N/A	type II secretory pathway pseudopilin PulG	0	11	0	0	0	2	239	292	1308	144	46	41	0	3	0	358	176	611	1	38	16
Ga0373398_000002	Ga0373398_000002_1364397_1365572	Solirubrobacterales.bin89	1364397	1365572	+	1176	99.15	1.71	#N/A	chorismate synthase	0	11	1	0	0	0	357	483	2197	253	77	76	2	2	0	637	328	902	7	51	48
Ga0373398_000002	Ga0373398_000002_1365619_1367181	Solirubrobacterales.bin89	1365619	1367181	+	1563	99.15	1.71	#N/A	shikimate kinase/3-dehydroquinate synthase	0	18	2	0	0	1	438	565	2894	404	81	90	0	4	0	819	408	1295	10	73	20
Ga0373398_000002	Ga0373398_000002_1367178_1367624	Solirubrobacterales.bin89	1367178	1367624	+	447	99.15	1.71	#N/A	3-dehydroquinate dehydratase-2	0	3	0	0	0	1	102	128	560	52	24	23	0	0	0	137	99	258	1	12	2
Ga0373398_000002	Ga0373398_000002_1367621_1368715	Solirubrobacterales.bin89	1367621	1368715	+	1095	99.15	1.71	#N/A	Xaa-Pro aminopeptidase	0	15	2	0	2	2	383	433	2101	266	83	50	0	0	0	581	318	935	4	44	27
Ga0373398_000002	Ga0373398_000002_137048_137764	Solirubrobacterales.bin89	137048	137764	+	717	99.15	1.71	#N/A	endonuclease/exonuclease/phosphatase family metal-dependent hydrolase	0	7	0	0	0	0	162	240	1011	146	33	33	0	0	1	309	138	438	0	24	10
Ga0373398_000002	Ga0373398_000002_1370952_1371455	Solirubrobacterales.bin89	1370952	1371455	+	504	99.15	1.71	#N/A	Fur family ferric uptake transcriptional regulator	0	3	0	0	0	0	138	189	713	105	19	18	0	3	0	191	86	282	2	15	7
Ga0373398_000002	Ga0373398_000002_1371419_1372240	Solirubrobacterales.bin89	1371419	1372240	-	822	99.15	1.71	#N/A	ABC-type Mn2+/Zn2+ transport system permease subunit	0	16	0	0	0	2	157	217	1124	124	30	21	0	1	1	275	152	524	2	12	8
Ga0373398_000002	Ga0373398_000002_1372240_1372989	Solirubrobacterales.bin89	1372240	1372989	-	750	99.15	1.71	#N/A	ABC-type Mn2+/Zn2+ transport system ATPase subunit	0	5	0	0	0	2	197	231	1086	101	21	36	0	1	0	285	131	459	6	21	3
Ga0373398_000002	Ga0373398_000002_1372986_1373855	Solirubrobacterales.bin89	1372986	1373855	-	870	99.15	1.71	#N/A	ABC-type Mn2+/Zn2+ transport system permease subunit	0	3	0	2	0	0	211	334	1439	164	37	30	0	2	2	389	200	650	3	20	19
Ga0373398_000002	Ga0373398_000002_1373972_1374424	Solirubrobacterales.bin89	1373972	1374424	-	453	99.15	1.71	#N/A	Mn-dependent DtxR family transcriptional regulator	0	15	0	0	0	0	171	218	1026	129	34	28	0	7	0	277	127	462	1	15	5
Ga0373398_000002	Ga0373398_000002_1374598_1376115	Solirubrobacterales.bin89	1374598	1376115	-	1518	99.15	1.71	#N/A	hypothetical protein	0	10	4	0	0	0	438	648	2971	330	105	65	1	0	0	792	387	1384	3	50	21
Ga0373398_000002	Ga0373398_000002_1376290_1377081	Solirubrobacterales.bin89	1376290	1377081	-	792	99.15	1.71	#N/A	NAD(P)-dependent dehydrogenase (short-subunit alcohol dehydrogenase family)	0	14	2	0	0	0	254	363	1650	182	54	37	1	2	0	466	223	804	2	40	45
Ga0373398_000002	Ga0373398_000002_1377208_1378110	Solirubrobacterales.bin89	1377208	1378110	+	903	99.15	1.71	#N/A	stearoyl-CoA desaturase (delta-9 desaturase)	0	15	0	0	0	0	292	357	1914	239	56	58	0	2	0	501	243	793	2	23	11
Ga0373398_000002	Ga0373398_000002_137761_138237	Solirubrobacterales.bin89	137761	138237	-	477	99.15	1.71	#N/A	steroid delta-isomerase-like uncharacterized protein	0	4	0	0	0	0	119	115	595	95	24	21	0	0	0	177	95	291	2	20	12
Ga0373398_000002	Ga0373398_000002_1378234_1378890	Solirubrobacterales.bin89	1378234	1378890	-	657	99.15	1.71	#N/A	1-acyl-sn-glycerol-3-phosphate acyltransferase	0	4	0	0	0	0	191	272	1333	123	35	30	0	1	0	346	173	555	1	34	9
Ga0373398_000002	Ga0373398_000002_1380568_1381128	Solirubrobacterales.bin89	1380568	1381128	+	561	99.15	1.71	#N/A	elongation factor P	0	10	2	0	0	4	208	286	1137	112	38	39	0	4	0	341	168	425	0	29	17
Ga0373398_000002	Ga0373398_000002_1381269_1381676	Solirubrobacterales.bin89	1381269	1381676	+	408	99.15	1.71	#N/A	N utilization substance protein B	0	1	0	0	0	0	124	172	778	113	23	18	1	3	0	214	110	368	0	14	5
Ga0373398_000002	Ga0373398_000002_1381699_1381920	Solirubrobacterales.bin89	1381699	1381920	+	222	99.15	1.71	#N/A	exonuclease VII small subunit	0	3	0	0	0	0	34	50	182	17	10	6	0	1	0	59	25	104	0	4	0
Ga0373398_000002	Ga0373398_000002_1381925_1382800	Solirubrobacterales.bin89	1381925	1382800	+	876	99.15	1.71	#N/A	geranylgeranyl diphosphate synthase type II	0	14	0	0	2	0	243	332	1546	171	57	38	0	1	6	430	241	665	2	32	22
Ga0373398_000002	Ga0373398_000002_138242_139045	Solirubrobacterales.bin89	138242	139045	-	804	99.15	1.71	#N/A	thiazole synthase	0	9	0	2	1	0	231	289	1324	122	32	32	0	2	0	327	203	543	0	34	5
Ga0373398_000002	Ga0373398_000002_1382797_1384755	Solirubrobacterales.bin89	1382797	1384755	+	1959	99.15	1.71	#N/A	1-deoxy-D-xylulose-5-phosphate synthase	0	21	0	0	0	0	566	873	3570	419	100	101	2	0	0	1031	508	1471	16	79	28
Ga0373398_000002	Ga0373398_000002_1384765_1385760	Solirubrobacterales.bin89	1384765	1385760	+	996	99.15	1.71	CE10.hmm	acetyl esterase	0	9	2	0	0	4	305	362	1625	154	56	36	2	0	0	374	218	762	3	40	19
Ga0373398_000002	Ga0373398_000002_1385750_1386955	Solirubrobacterales.bin89	1385750	1386955	-	1206	99.15	1.71	#N/A	EAL and modified HD-GYP domain-containing signal transduction protein	0	13	2	0	2	2	349	496	2112	241	54	46	0	8	0	581	300	891	2	48	2
Ga0373398_000002	Ga0373398_000002_1387007_1388242	Solirubrobacterales.bin89	1387007	1388242	-	1236	99.15	1.71	#N/A	EAL and modified HD-GYP domain-containing signal transduction protein	0	17	0	0	0	2	382	536	2341	288	44	52	0	0	0	563	288	970	2	38	32
Ga0373398_000002	Ga0373398_000002_1388621_1389421	Solirubrobacterales.bin89	1388621	1389421	+	801	99.15	1.71	#N/A	23S rRNA (cytidine1920-2'-O)/16S rRNA (cytidine1409-2'-O)-methyltransferase	0	12	0	0	0	4	232	269	1380	159	48	46	0	0	0	364	190	579	0	24	9
[truncated: 209,864+ more rows]

## Sheet: MG_metadata
sample	replicate	sdm	sdm2	source	treatment	day
[truncated: 21 more rows]

[truncated: 2 more sheets: MT_FC_annotations, MT_metadata]
